# Supplementary material for: OsACL‐A2 negatively regulates cell death and disease resistance in rice
Source: Plant Biotechnol J. 2019 Jan 10;17(7):1344–56. doi: 10.1111/pbi.13058 (PMC6576086; doi:10.1111/pbi.13058)
Supplement: Supplementary file 3 — Table S2 DEGs with biological process of carbohydrate metabolism, secondary metabolic process and response to biotic stimulus in spl30‐1 and spl30‐2 compared to WT. [file PBI-17-1344-s001.xlsx]

## Sheet: carbohydrate metabolism
carbohydrate metabolism (GO:0005975)	spl30-1 up gene	cDNA	logFC	FDR	GO
		LOC_Os01g02880.1	1.14356	0.00148849	fructose-bisphospate aldolase isozyme, putative, expressed
		LOC_Os01g04550.1	3.97055	6.31e-19	expressed protein
		LOC_Os01g09460.1	1.77951	0.00352314	hexokinase, putative, expressed
		LOC_Os01g16310.1	1.32062	0.0229258	glycosyl hydrolase, family 31, putative, expressed
		LOC_Os01g21320.1	1.30273	0.000566087	NAD dependent epimerase/dehydratase family domain containing protein, expressed
		LOC_Os01g42380.1	2.70015	2.4e-11	pleiotropic drug resistance protein, putative, expressed
		LOC_Os01g52450.1	1.23962	0.00746353	hexokinase, putative, expressed
		LOC_Os01g52450.2	1.23962	0.00746353	hexokinase, putative, expressed
		LOC_Os02g05744.1	1.79349	0.000571624	endoglucanase, putative, expressed
		LOC_Os02g38840.1	1.70458	6.53e-07	glucose-6-phosphate 1-dehydrogenase, cytoplasmic isoform, putative, expressed
		LOC_Os02g38840.2	1.70458	6.53e-07	glucose-6-phosphate 1-dehydrogenase, cytoplasmic isoform, putative, expressed
		LOC_Os02g49332.1	1.0807	0.00444272	CSLE2 - cellulose synthase-like family E, expressed
		LOC_Os02g49332.2	1.0807	0.00444272	CSLE2 - cellulose synthase-like family E, expressed
		LOC_Os02g49332.3	1.0807	0.00444272	CSLE2 - cellulose synthase-like family E, expressed
		LOC_Os02g49332.4	1.0807	0.00444272	CSLE2 - cellulose synthase-like family E, expressed
		LOC_Os02g51590.1	1.13253	0.0356832	phosphoglycerate mutase, putative, expressed
		LOC_Os03g12320.1	1.52118	0.00521309	UDP-3-O- N-acetylglucosamine deacetylase, putative, expressed
		LOC_Os03g12320.2	1.52118	0.00521309	UDP-3-O- N-acetylglucosamine deacetylase, putative, expressed
		LOC_Os03g12320.3	1.52118	0.00521309	UDP-3-O- N-acetylglucosamine deacetylase, putative, expressed
		LOC_Os03g16150.1	1.45369	0.00643867	mannose-1-phosphate guanyltransferase, putative, expressed
		LOC_Os03g16150.2	1.45369	0.00643867	mannose-1-phosphate guanyltransferase, putative, expressed
		LOC_Os03g16150.3	1.45369	0.00643867	mannose-1-phosphate guanyltransferase, putative, expressed
		LOC_Os03g19240.1	1.65864	5.91e-06	AMP-binding enzyme, putative, expressed
		LOC_Os03g19250.1	1.75983	0.000491644	AMP-binding enzyme, putative, expressed
		LOC_Os03g20420.1	1.63632	2.81e-05	alpha-N-arabinofuranosidase A, putative, expressed
		LOC_Os03g20420.2	1.63632	2.81e-05	alpha-N-arabinofuranosidase A, putative, expressed
		LOC_Os03g20420.3	1.63632	2.81e-05	alpha-N-arabinofuranosidase A, putative, expressed
		LOC_Os03g21710.1	2.47265	6.9e-05	WRKY79, expressed
		LOC_Os03g22790.1	1.93827	0.00385991	beta-amylase, putative, expressed
		LOC_Os03g28330.1	3.2143	5.84e-18	sucrose synthase, putative, expressed
		LOC_Os03g28330.2	3.2143	5.84e-18	sucrose synthase, putative, expressed
		LOC_Os03g28330.3	3.2143	5.84e-18	sucrose synthase, putative, expressed
		LOC_Os03g28330.4	3.2143	5.84e-18	sucrose synthase, putative, expressed
		LOC_Os03g28330.5	3.2143	5.84e-18	sucrose synthase, putative, expressed
		LOC_Os03g41460.1	1.09335	0.01688	CAMK_CAMK_like.20 - CAMK includes calcium/calmodulin depedent protein kinases, expressed
		LOC_Os03g46660.1	2.48615	2.2e-08	glucan endo-1,3-beta-glucosidase precursor, putative, expressed
		LOC_Os03g49610.1	1.44453	0.013592	Os3bglu8 - beta-glucosidase, exo-beta-glucansase, high similarity to Os3bglu7, expressed
		LOC_Os03g53800.1	2.37952	2.14e-09	periplasmic beta-glucosidase precursor, putative, expressed
		LOC_Os03g53800.2	2.37952	2.14e-09	periplasmic beta-glucosidase precursor, putative, expressed
		LOC_Os03g53800.3	2.37952	2.14e-09	periplasmic beta-glucosidase precursor, putative, expressed
		LOC_Os03g53800.4	2.37952	2.14e-09	periplasmic beta-glucosidase precursor, putative, expressed
		LOC_Os03g53800.5	2.37952	2.14e-09	periplasmic beta-glucosidase precursor, putative, expressed
		LOC_Os04g02900.1	1.94015	6.32e-06	dehydrogenase E1 component domain containing protein, expressed
		LOC_Os04g02900.2	1.94015	6.32e-06	dehydrogenase E1 component domain containing protein, expressed
		LOC_Os04g09604.1	1.08122	0.00982861	O-methyltransferase, putative, expressed
		LOC_Os04g30250.1	1.34151	0.000289754	wall-associated receptor kinase-like 5 precursor, putative, expressed
		LOC_Os04g30250.2	1.34151	0.000289754	wall-associated receptor kinase-like 5 precursor, putative, expressed
		LOC_Os04g35030.1	2.27672	2.39e-07	CSLH3 - cellulose synthase-like family H, expressed
		LOC_Os04g38530.1	2.17343	2.8e-06	aldose 1-epimerase, putative, expressed
		LOC_Os04g38540.1	3.2445	1.91e-07	aldose 1-epimerase, putative, expressed
		LOC_Os04g38540.2	3.2445	1.91e-07	aldose 1-epimerase, putative, expressed
		LOC_Os04g39880.1	2.56787	1.24e-09	Os4bglu12 - beta-glucosidase, exo-beta-glucanase, expressed
		LOC_Os04g39880.2	2.56787	1.24e-09	Os4bglu12 - beta-glucosidase, exo-beta-glucanase, expressed
		LOC_Os04g39880.3	2.56787	1.24e-09	Os4bglu12 - beta-glucosidase, exo-beta-glucanase, expressed
		LOC_Os04g39900.1	4.28659	3.95e-21	Os4bglu13 - beta-glucosidase homologue, similar to Os4Bglu12 exoglucanase/b-glucosidase, expressed
		LOC_Os04g40520.1	1.62915	1.12e-05	uncharacterized glycosyltransferase, putative, expressed
		LOC_Os04g46750.1	1.12496	0.00597494	glycosyl transferase 8 domain containing protein, putative, expressed
		LOC_Os04g46750.2	1.12496	0.00597494	glycosyl transferase 8 domain containing protein, putative, expressed
		LOC_Os04g46750.3	1.12496	0.00597494	glycosyl transferase 8 domain containing protein, putative, expressed
		LOC_Os04g52730.1	1.0998	0.00651295	NAD dependent epimerase/dehydratase family domain containing protein, expressed
		LOC_Os05g10650.1	1.93186	7.15e-06	6-phosphofructokinase, putative, expressed
		LOC_Os05g11060.1	1.25172	0.0262783	galactosyltransferase family protein, putative, expressed
		LOC_Os05g11060.2	1.25172	0.0262783	galactosyltransferase family protein, putative, expressed
		LOC_Os05g29990.1	1.55292	0.000101027	NAD dependent epimerase/dehydratase family domain containing protein, expressed
		LOC_Os05g30280.1	1.58584	0.000229594	Os5bglu20- beta-glucosidase homologue, similar to G. max isohydroxyurate hydrolase, expressed
		LOC_Os05g30280.2	1.58584	0.000229594	Os5bglu20- beta-glucosidase homologue, similar to G. max isohydroxyurate hydrolase, expressed
		LOC_Os05g30280.3	1.58584	0.000229594	Os5bglu20 - beta-glucosidase homologue, similar to G. max isohydroxyurate hydrolase, expressed
		LOC_Os05g33380.1	1.15023	0.00423019	fructose-bisphospate aldolase isozyme, putative, expressed
		LOC_Os05g33730.1	1.20619	0.000777142	gibberellin receptor GID1L2, putative, expressed
		LOC_Os05g36270.1	1.29487	0.017554	fructose-1,6-bisphosphatase, putative, expressed
		LOC_Os05g36270.2	1.29487	0.017554	fructose-1,6-bisphosphatase, putative, expressed
		LOC_Os05g36270.3	1.29487	0.017554	fructose-1,6-bisphosphatase, putative, expressed
		LOC_Os06g46284.1	2.04114	1.49e-05	glycosyl hydrolase, family 31, putative, expressed
		LOC_Os06g46284.2	2.04114	1.49e-05	glycosyl hydrolase, family 31, putative, expressed
		LOC_Os07g09190.1	3.40321	3.82e-12	transketolase, putative, expressed
		LOC_Os07g10840.1	1.21538	0.0367289	uncharacterized glycosyltransferase, putative, expressed
		LOC_Os07g14160.1	1.29418	0.000764153	polygalacturonase, putative, expressed
		LOC_Os07g14160.2	1.29418	0.000764153	polygalacturonase, putative, expressed
		LOC_Os07g14160.3	1.29418	0.000764153	polygalacturonase, putative, expressed
		LOC_Os07g14160.4	1.29418	0.000764153	polygalacturonase, putative, expressed
		LOC_Os07g31190.1	3.51418	9.72e-11	OsWAK71 - OsWAK receptor-like cytoplasmic kinase OsWAK-RLCK, expressed
		LOC_Os07g35510.1	1.8734	1.86e-06	glucan endo-1,3-beta-glucosidase precursor, putative, expressed
		LOC_Os07g35560.1	1.52067	0.00142946	glucan endo-1,3-beta-glucosidase precursor, putative, expressed
		LOC_Os07g35560.2	1.52067	0.00142946	glucan endo-1,3-beta-glucosidase precursor, putative, expressed
		LOC_Os07g35560.3	1.52067	0.00142946	glucan endo-1,3-beta-glucosidase precursor, putative, expressed
		LOC_Os07g48830.1	1.39865	0.00498727	glycosyl transferase 8 domain containing protein, putative, expressed
		LOC_Os07g48830.2	1.39865	0.00498727	glycosyl transferase 8 domain containing protein, putative, expressed
		LOC_Os07g49520.1	1.45748	2.6e-05	2-oxoglutarate dehydrogenase E1 component, mitochondrial precursor, putative, expressed
		LOC_Os08g40240.1	1.06961	0.0468669	calvin cycle protein CP12, putative, expressed
		LOC_Os08g40930.1	1.2696	0.00147716	Alpha amylase, catalytic domain containing protein, expressed
		LOC_Os08g43370.1	2.24399	4.84e-06	6-phosphogluconolactonase, putative, expressed
		LOC_Os09g12650.1	1.48642	0.00436025	pyrophosphate--fructose 6-phosphate 1-phosphotransferase subunit alpha, putative, expressed
		LOC_Os09g20990.1	1.14124	0.00708156	trehalose-6-phosphate synthase, putative, expressed
		LOC_Os09g30120.1	1.63687	0.00464235	CSLE1 - cellulose synthase-like family E, expressed
		LOC_Os09g30120.2	1.63687	0.00464235	CSLE1 - cellulose synthase-like family E, expressed
		LOC_Os10g05069.1	1.18265	0.0026648	lysosomal alpha-mannosidase precursor, putative, expressed
		LOC_Os10g05069.2	1.18265	0.0026648	lysosomal alpha-mannosidase precursor, putative, expressed
		LOC_Os10g05069.3	1.18265	0.0026648	lysosomal alpha-mannosidase precursor, putative, expressed
		LOC_Os10g06720.1	1.75223	1.99e-06	aldose 1-epimerase, putative, expressed
		LOC_Os10g06720.2	1.75223	1.99e-06	aldose 1-epimerase, putative, expressed
		LOC_Os11g03730.1	1.10147	0.0235794	alpha-N-arabinofuranosidase A, putative, expressed
		LOC_Os11g03730.2	1.10147	0.0235794	alpha-N-arabinofuranosidase A, putative, expressed
		LOC_Os11g03730.3	1.10147	0.0235794	alpha-N-arabinofuranosidase A, putative, expressed
		LOC_Os12g39630.1	2.51544	4.9e-12	CAMK_CAMK_like.49 - CAMK includes calcium/calmodulin depedent protein kinases, expressed
	spl30-2 up gene	cDNA	logFC	FDR	GO
		LOC_Os01g04550.1	1.63085	0.00117233	expressed protein
		LOC_Os01g09460.1	1.64394	0.0148301	hexokinase, putative, expressed
		LOC_Os01g16310.1	1.44861	0.0182941	glycosyl hydrolase, family 31, putative, expressed
		LOC_Os01g19170.1	2.08963	0.00987034	polygalacturonase, putative, expressed
		LOC_Os01g42380.1	1.48901	0.000688125	pleiotropic drug resistance protein, putative, expressed
		LOC_Os02g38840.1	1.60224	6.66e-06	glucose-6-phosphate 1-dehydrogenase, cytoplasmic isoform, putative, expressed
		LOC_Os02g38840.2	1.60224	6.66e-06	glucose-6-phosphate 1-dehydrogenase, cytoplasmic isoform, putative, expressed
		LOC_Os02g51590.1	1.23349	0.0316058	phosphoglycerate mutase, putative, expressed
		LOC_Os03g09250.1	1.32334	0.0182941	inositol-3-phosphate synthase, putative, expressed
		LOC_Os03g09250.2	1.32334	0.0182941	inositol-3-phosphate synthase, putative, expressed
		LOC_Os03g09250.3	1.32334	0.0182941	inositol-3-phosphate synthase, putative, expressed
		LOC_Os03g09250.4	1.32334	0.0182941	inositol-3-phosphate synthase, putative, expressed
		LOC_Os03g20420.1	1.06401	0.0183727	alpha-N-arabinofuranosidase A, putative, expressed
		LOC_Os03g20420.2	1.06401	0.0183727	alpha-N-arabinofuranosidase A, putative, expressed
		LOC_Os03g20420.3	1.06401	0.0183727	alpha-N-arabinofuranosidase A, putative, expressed
		LOC_Os03g21710.1	2.16863	0.00108163	WRKY79, expressed
		LOC_Os03g26910.1	1.71846	0.010658	uncharacterized glycosyl hydrolase Rv2006/MT2062, putative, expressed
		LOC_Os03g28330.1	2.75403	2.15e-13	sucrose synthase, putative, expressed
		LOC_Os03g28330.2	2.75403	2.15e-13	sucrose synthase, putative, expressed
		LOC_Os03g28330.3	2.75403	2.15e-13	sucrose synthase, putative, expressed
		LOC_Os03g28330.4	2.75403	2.15e-13	sucrose synthase, putative, expressed
		LOC_Os03g28330.5	2.75403	2.15e-13	sucrose synthase, putative, expressed
		LOC_Os03g46660.1	1.48399	0.00297535	glucan endo-1,3-beta-glucosidase precursor, putative, expressed
		LOC_Os03g53800.1	2.00305	1.11e-06	periplasmic beta-glucosidase precursor, putative, expressed
		LOC_Os03g53800.2	2.00305	1.11e-06	periplasmic beta-glucosidase precursor, putative, expressed
		LOC_Os03g53800.3	2.00305	1.11e-06	periplasmic beta-glucosidase precursor, putative, expressed
		LOC_Os03g53800.4	2.00305	1.11e-06	periplasmic beta-glucosidase precursor, putative, expressed
		LOC_Os03g53800.5	2.00305	1.11e-06	periplasmic beta-glucosidase precursor, putative, expressed
		LOC_Os04g02900.1	1.36075	0.00430962	dehydrogenase E1 component domain containing protein, expressed
		LOC_Os04g02900.2	1.36075	0.00430962	dehydrogenase E1 component domain containing protein, expressed
		LOC_Os04g35030.1	1.74409	0.000211045	CSLH3 - cellulose synthase-like family H, expressed
		LOC_Os04g38530.1	1.35932	0.00994006	aldose 1-epimerase, putative, expressed
		LOC_Os04g38540.1	2.2437	0.000869441	aldose 1-epimerase, putative, expressed
		LOC_Os04g38540.2	2.2437	0.000869441	aldose 1-epimerase, putative, expressed
		LOC_Os04g39880.1	3.2671	5.87e-14	Os4bglu12 - beta-glucosidase, exo-beta-glucanase, expressed
		LOC_Os04g39880.2	3.2671	5.87e-14	Os4bglu12 - beta-glucosidase, exo-beta-glucanase, expressed
		LOC_Os04g39880.3	3.2671	5.87e-14	Os4bglu12 - beta-glucosidase, exo-beta-glucanase, expressed
		LOC_Os04g39900.1	3.79662	4.98e-17	Os4bglu13 - beta-glucosidase homologue, similar to Os4Bglu12 exoglucanase/b-glucosidase, expressed
		LOC_Os04g40520.1	1.11003	0.00787682	uncharacterized glycosyltransferase, putative, expressed
		LOC_Os05g10650.1	2.04097	4e-06	6-phosphofructokinase, putative, expressed
		LOC_Os05g30280.1	1.1164	0.0246864	Os5bglu20 - beta-glucosidase homologue, similar to G. max isohydroxyurate hydrolase, expressed
		LOC_Os05g30280.2	1.1164	0.0246864	Os5bglu20 - beta-glucosidase homologue, similar to G. max isohydroxyurate hydrolase, expressed
		LOC_Os05g30280.3	1.1164	0.0246864	Os5bglu20 - beta-glucosidase homologue, similar to G. max isohydroxyurate hydrolase, expressed
		LOC_Os07g09190.1	3.07365	6.57e-10	transketolase, putative, expressed
		LOC_Os07g31190.1	1.38531	0.0440723	OsWAK71 - OsWAK receptor-like cytoplasmic kinase OsWAK-RLCK, expressed
		LOC_Os07g35510.1	1.33568	0.00201574	glucan endo-1,3-beta-glucosidase precursor, putative, expressed
		LOC_Os07g48830.1	1.34867	0.0127957	glycosyl transferase 8 domain containing protein, putative, expressed
		LOC_Os07g48830.2	1.34867	0.0127957	glycosyl transferase 8 domain containing protein, putative, expressed
		LOC_Os08g43370.1	1.41078	0.0127694	6-phosphogluconolactonase, putative, expressed
		LOC_Os09g30120.1	1.56004	0.0128114	CSLE1 - cellulose synthase-like family E, expressed
		LOC_Os09g30120.2	1.56004	0.0128114	CSLE1 - cellulose synthase-like family E, expressed
		LOC_Os10g06720.1	1.41554	0.000353637	aldose 1-epimerase, putative, expressed
		LOC_Os10g06720.2	1.41554	0.000353637	aldose 1-epimerase, putative, expressed
		LOC_Os12g39630.1	1.09976	0.00848891	CAMK_CAMK_like.49 - CAMK includes calcium/calmodulin depedent protein kinases, expressed
	spl30-1 down gene	cDNA	logFC	FDR	GO
		LOC_Os01g19740.1	-1.82027	0.000178997	calvin cycle protein CP12, putative, expressed
		LOC_Os01g48200.1	-1.25245	0.000714691	callose synthase, putative, expressed
		LOC_Os01g53710.1	-1.38725	0.00241366	dual specificity protein phosphatase, putative, expressed
		LOC_Os01g63220.1	-1.0553	0.00863271	kinase, pfkB family, putative, expressed
		LOC_Os01g63220.2	-1.0553	0.00863271	kinase, pfkB family, putative, expressed
		LOC_Os01g63220.3	-1.0553	0.00863271	kinase, pfkB family, putative, expressed
		LOC_Os01g64660.1	-1.62722	9.47e-06	fructose-1,6-bisphosphatase, putative, expressed
		LOC_Os01g64660.2	-1.62722	9.47e-06	fructose-1,6-bisphosphatase, putative, expressed
		LOC_Os01g64660.3	-1.62722	9.47e-06	fructose-1,6-bisphosphatase, putative, expressed
		LOC_Os01g64660.4	-1.62722	9.47e-06	fructose-1,6-bisphosphatase, putative, expressed
		LOC_Os01g65780.1	-1.7112	0.00192924	glycosyl transferase, putative, expressed
		LOC_Os01g65780.2	-1.7112	0.00192924	glycosyl transferase, putative, expressed
		LOC_Os01g65780.3	-1.7112	0.00192924	glycosyl transferase, putative, expressed
		LOC_Os01g65780.4	-1.7112	0.00192924	glycosyl transferase, putative, expressed
		LOC_Os02g17920.1	-2.2057	2.52e-08	glyoxalase family protein, putative, expressed
		LOC_Os02g32660.1	-1.59253	0.00189416	1,4-alpha-glucan-branching enzyme, chloroplast precursor, putative, expressed
		LOC_Os02g32660.2	-1.59253	0.00189416	1,4-alpha-glucan-branching enzyme, chloroplast precursor, putative, expressed
		LOC_Os02g38140.1	-1.62614	6.7e-05	glycosyl transferase family 17 protein, putative, expressed
		LOC_Os02g38140.2	-1.62614	6.7e-05	glycosyl transferase family 17 protein, putative, expressed
		LOC_Os02g38160.1	-1.02243	0.0220302	glycosyl transferase family 17 protein, putative, expressed
		LOC_Os02g38160.2	-1.02243	0.0220302	glycosyl transferase family 17 protein, putative, expressed
		LOC_Os02g48360.1	-1.47053	0.0223083	pyrophosphate--fructose 6-phosphate 1-phosphotransferase subunit alpha, putative, expressed
		LOC_Os02g48360.2	-1.47053	0.0223083	pyrophosphate--fructose 6-phosphate 1-phosphotransferase subunit alpha, putative, expressed
		LOC_Os02g50600.1	-1.45921	0.0124449	glycosyl transferase 8 domain containing protein, putative, expressed
		LOC_Os02g50780.1	-1.01158	0.00753777	glycosyl hydrolase family 47 domain contain protein, expressed
		LOC_Os02g51070.1	-1.78514	1.9e-07	starch synthase, putative, expressed
		LOC_Os02g54890.1	-2.09907	0.000225755	UDP-glucuronate 4-epimerase, putative, expressed
		LOC_Os02g57990.1	-1.04948	0.0305856	methionine adenosyltransferase regulatory beta subunit-related, putative, expressed
		LOC_Os02g57990.2	-1.04948	0.0305856	methionine adenosyltransferase regulatory beta subunit-related, putative, expressed
		LOC_Os02g57990.3	-1.04948	0.0305856	methionine adenosyltransferase regulatory beta subunit-related, putative, expressed
		LOC_Os02g57990.4	-1.04948	0.0305856	methionine adenosyltransferase regulatory beta subunit-related, putative, expressed
		LOC_Os03g03720.1	-1.06583	0.0230757	glyceraldehyde-3-phosphate dehydrogenase, putative, expressed
		LOC_Os03g03720.2	-1.06583	0.0230757	glyceraldehyde-3-phosphate dehydrogenase, putative, expressed
		LOC_Os03g04770.1	-2.63332	1.15e-09	beta-amylase, putative, expressed
		LOC_Os03g07300.1	-1.28614	0.00328684	ribulose-phosphate 3-epimerase, chloroplast precursor, putative, expressed
		LOC_Os03g29950.1	-1.68058	9.25e-06	glucose-6-phosphate 1-dehydrogenase, chloroplast precursor, putative, expressed
		LOC_Os03g29950.2	-1.68058	9.25e-06	glucose-6-phosphate 1-dehydrogenase, chloroplast precursor, putative, expressed
		LOC_Os03g40550.1	-1.27169	0.000279784	kinase, pfkB family, putative, expressed
		LOC_Os03g53860.1	-1.31034	0.0440418	periplasmic beta-glucosidase precursor, putative, expressed
		LOC_Os03g53860.2	-1.31034	0.0440418	periplasmic beta-glucosidase precursor, putative, expressed
		LOC_Os03g53860.3	-1.31034	0.0440418	periplasmic beta-glucosidase precursor, putative, expressed
		LOC_Os03g53860.4	-1.31034	0.0440418	periplasmic beta-glucosidase precursor, putative, expressed
		LOC_Os03g53860.5	-1.31034	0.0440418	periplasmic beta-glucosidase precursor, putative, expressed
		LOC_Os03g56869.1	-1.49081	5.3e-05	ribose-5-phosphate isomerase A, putative, expressed
		LOC_Os03g59340.1	-1.42857	0.000901794	CESA2 - cellulose synthase, expressed
		LOC_Os03g62670.1	-5.66893	4.12e-13	expressed protein
		LOC_Os03g62670.2	-5.66893	4.12e-13	expressed protein
		LOC_Os04g16680.1	-1.36119	0.0014366	fructose-1,6-bisphosphatase, putative, expressed
		LOC_Os04g23580.1	-1.06829	0.00575491	xylosyltransferase, putative, expressed
		LOC_Os04g24140.1	-1.28313	0.00164677	ribose-5-phosphate isomerase A, putative, expressed
		LOC_Os04g33460.1	-1.19247	0.00130453	1,4-alpha-glucan-branching enzyme 2, chloroplast precursor, putative, expressed
		LOC_Os04g33640.1	-2.19089	0.000112128	glycosyl hydrolases family 17, putative, expressed
		LOC_Os04g33640.2	-2.19089	0.000112128	glycosyl hydrolases family 17, putative, expressed
		LOC_Os04g38600.1	-1.61321	0.000165744	glyceraldehyde-3-phosphate dehydrogenase, putative, expressed
		LOC_Os04g38600.2	-1.61321	0.000165744	glyceraldehyde-3-phosphate dehydrogenase, putative, expressed
		LOC_Os04g38600.3	-1.61321	0.000165744	glyceraldehyde-3-phosphate dehydrogenase, putative, expressed
		LOC_Os04g38600.4	-1.61321	0.000165744	glyceraldehyde-3-phosphate dehydrogenase, putative, expressed
		LOC_Os04g43390.1	-2.15113	9.92e-06	Os4bglu16 - monolignol beta-glucoside homologue, expressed
		LOC_Os04g43390.2	-2.15113	9.92e-06	Os4bglu16 - monolignol beta-glucoside homologue, expressed
		LOC_Os04g44830.1	-1.11859	0.00269048	thioredoxin, putative, expressed
		LOC_Os04g51390.1	-1.59564	0.000123896	aldose 1-epimerase, putative, expressed
		LOC_Os04g51390.2	-1.59564	0.000123896	aldose 1-epimerase, putative, expressed
		LOC_Os04g53310.1	-2.61761	7.41e-11	soluble starch synthase 3, chloroplast precursor, putative, expressed
		LOC_Os05g33840.1	-2.53653	6e-11	transketolase, putative, expressed
		LOC_Os05g41590.1	-4.403	3.78e-16	glycerol-3-phosphate dehydrogenase, putative, expressed
		LOC_Os05g41610.1	-3.93021	3.97e-13	glycosyl hydrolases family 17, putative, expressed
		LOC_Os05g41640.1	-1.04793	0.0277561	phosphoglycerate kinase protein, putative, expressed
		LOC_Os05g41640.2	-1.04793	0.0277561	phosphoglycerate kinase protein, putative, expressed
		LOC_Os05g41640.3	-1.04793	0.0277561	phosphoglycerate kinase protein, putative, expressed
		LOC_Os05g44210.1	-1.77632	4.35e-05	trehalose-6-phosphate synthase, putative, expressed
		LOC_Os05g44210.2	-1.77632	4.35e-05	trehalose-6-phosphate synthase, putative, expressed
		LOC_Os05g50380.1	-1.5682	0.0167472	glucose-1-phosphate adenylyltransferase large subunit, chloroplast precursor, putative, expressed
		LOC_Os05g50380.2	-1.5682	0.0167472	glucose-1-phosphate adenylyltransferase large subunit, chloroplast precursor, putative, expressed
		LOC_Os06g04200.1	-1.29609	0.02313	starch synthase, putative, expressed
		LOC_Os06g04200.2	-1.29609	0.02313	starch synthase, putative, expressed
		LOC_Os06g04200.3	-1.29609	0.02313	starch synthase, putative, expressed
		LOC_Os06g04200.4	-1.29609	0.02313	starch synthase, putative, expressed
		LOC_Os06g06560.1	-1.51035	0.00168281	starch synthase, putative, expressed
		LOC_Os06g22060.1	-1.31423	0.00344967	pyrophosphate--fructose 6-phosphate 1-phosphotransferase subunit alpha, putative, expressed
		LOC_Os06g22060.2	-1.31423	0.00344967	pyrophosphate--fructose 6-phosphate 1-phosphotransferase subunit alpha, putative, expressed
		LOC_Os06g22060.3	-1.31423	0.00344967	pyrophosphate--fructose 6-phosphate 1-phosphotransferase subunit alpha, putative, expressed
		LOC_Os06g22060.4	-1.31423	0.00344967	pyrophosphate--fructose 6-phosphate 1-phosphotransferase subunit alpha, putative, expressed
		LOC_Os06g22060.5	-1.31423	0.00344967	pyrophosphate--fructose 6-phosphate 1-phosphotransferase subunit alpha, putative, expressed
		LOC_Os06g28194.1	-1.86238	4.08e-06	expressed protein
		LOC_Os06g28194.2	-1.86238	4.08e-06	expressed protein
		LOC_Os06g28194.3	-1.86238	4.08e-06	expressed protein
		LOC_Os06g28194.4	-1.86238	4.08e-06	expressed protein
		LOC_Os06g28194.5	-1.86238	4.08e-06	expressed protein
		LOC_Os06g40640.1	-1.70203	5.68e-05	fructose-bisphospate aldolase isozyme, putative, expressed
		LOC_Os06g40640.2	-1.70203	5.68e-05	fructose-bisphospate aldolase isozyme, putative, expressed
		LOC_Os06g40640.3	-1.70203	5.68e-05	fructose-bisphospate aldolase isozyme, putative, expressed
		LOC_Os06g40640.4	-1.70203	5.68e-05	fructose-bisphospate aldolase isozyme, putative, expressed
		LOC_Os06g45370.1	-1.6593	2.08e-05	fructose-1,6-bisphosphatase, putative, expressed
		LOC_Os06g51160.1	-1.44692	0.00583211	glycosyl transferase family 8, putative, expressed
		LOC_Os06g51270.1	-1.49868	4.87e-05	1,3-beta-glucan synthase component domain containing protein, expressed
		LOC_Os07g07310.1	-1.31444	0.000267078	polynucleotide phosphorylase, putative, expressed
		LOC_Os07g08030.1	-1.00202	0.0197133	ribose-5-phosphate isomerase A, putative, expressed
		LOC_Os07g09890.1	-1.54624	0.00250777	hexokinase, putative, expressed
		LOC_Os07g10770.1	-1.40851	0.00605606	CESA8 - cellulose synthase, expressed
		LOC_Os07g22930.1	-3.6993	3.36e-13	starch synthase, putative, expressed
		LOC_Os07g22930.2	-3.6993	3.36e-13	starch synthase, putative, expressed
		LOC_Os07g22930.3	-3.6993	3.36e-13	starch synthase, putative, expressed
		LOC_Os07g46790.1	-1.28268	0.0021923	4-alpha-glucanotransferase, putative, expressed
		LOC_Os08g31630.1	-3.41651	3.36e-13	uncharacterized glycosyl hydrolase Rv2006/MT2062, putative, expressed
		LOC_Os08g31630.2	-3.41651	3.36e-13	uncharacterized glycosyl hydrolase Rv2006/MT2062, putative, expressed
		LOC_Os08g41440.1	-3.26678	4.03e-08	UDP-glucuronate 4-epimerase, putative, expressed
		LOC_Os09g20390.1	-2.96489	3.35e-06	uncharacterized glycosyl hydrolase Rv2006/MT2062, putative, expressed
		LOC_Os09g20390.2	-2.96489	3.35e-06	uncharacterized glycosyl hydrolase Rv2006/MT2062, putative, expressed
		LOC_Os09g20390.3	-2.96489	3.35e-06	uncharacterized glycosyl hydrolase Rv2006/MT2062, putative, expressed
		LOC_Os09g29600.1	-2.74659	7.2e-06	OsWAK85 - OsWAK receptor-like cytoplasmic kinase OsWAK-RLCK, expressed
		LOC_Os09g30130.1	-1.08816	0.0355096	CSLE6 - cellulose synthase-like family E, expressed
		LOC_Os09g30130.2	-1.08816	0.0355096	CSLE6 - cellulose synthase-like family E, expressed
		LOC_Os09g36350.1	-1.30771	0.0171444	endoglucanase, putative, expressed
		LOC_Os09g36350.2	-1.30771	0.0171444	endoglucanase, putative, expressed
		LOC_Os09g36450.1	-1.33189	0.00151057	triosephosphate isomerase, chloroplast precursor, putative, expressed
		LOC_Os09g36450.2	-1.33189	0.00151057	triosephosphate isomerase, chloroplast precursor, putative, expressed
		LOC_Os10g11140.1	-1.27399	0.000300024	phosphoglucomutase, putative, expressed
		LOC_Os10g11140.2	-1.27399	0.000300024	phosphoglucomutase, putative, expressed
		LOC_Os10g30550.1	-1.96747	6.19e-06	tRNA methyltransferase, putative, expressed
		LOC_Os10g35110.1	-2.13055	8.89e-10	alpha-galactosidase precursor, putative, expressed
		LOC_Os10g35110.2	-2.13055	8.89e-10	alpha-galactosidase precursor, putative, expressed
		LOC_Os10g35110.3	-2.13055	8.89e-10	alpha-galactosidase precursor, putative, expressed
		LOC_Os10g40640.1	-1.35477	0.0147557	glycosyl transferase 8 domain containing protein, putative, expressed
		LOC_Os11g07020.1	-1.26051	0.0187537	fructose-bisphospate aldolase isozyme, putative, expressed
		LOC_Os11g07020.2	-1.26051	0.0187537	fructose-bisphospate aldolase isozyme, putative, expressed
		LOC_Os11g07020.3	-1.26051	0.0187537	fructose-bisphospate aldolase isozyme, putative, expressed
		LOC_Os11g07020.4	-1.26051	0.0187537	fructose-bisphospate aldolase isozyme, putative, expressed
		LOC_Os11g07020.5	-1.26051	0.0187537	fructose-bisphospate aldolase isozyme, putative, expressed
	spl30-2 down gene	cDNA	logFC	FDR	GO
		LOC_Os01g32364.1	-1.19962	0.0484712	Os1bglu1 - beta-mannosidase/glucosidase homologue, expressed
		LOC_Os01g64660.1	-2.1126	1.61e-08	fructose-1,6-bisphosphatase, putative, expressed
		LOC_Os01g64660.2	-2.1126	1.61e-08	fructose-1,6-bisphosphatase, putative, expressed
		LOC_Os01g64660.3	-2.1126	1.61e-08	fructose-1,6-bisphosphatase, putative, expressed
		LOC_Os01g64660.4	-2.1126	1.61e-08	fructose-1,6-bisphosphatase, putative, expressed
		LOC_Os01g74000.1	-1.17243	0.0466669	glycerol-3-phosphate dehydrogenase, putative, expressed
		LOC_Os02g17920.1	-1.42801	0.000881745	glyoxalase family protein, putative, expressed
		LOC_Os02g32660.1	-1.56365	0.00490462	1,4-alpha-glucan-branching enzyme, chloroplast precursor, putative, expressed
		LOC_Os02g32660.2	-1.56365	0.00490462	1,4-alpha-glucan-branching enzyme, chloroplast precursor, putative, expressed
		LOC_Os02g51070.1	-1.23712	0.000929911	starch synthase, putative, expressed
		LOC_Os03g04770.1	-1.66404	0.000294571	beta-amylase, putative, expressed
		LOC_Os03g15020.1	-1.47103	0.00203231	beta-galactosidase precursor, putative, expressed
		LOC_Os03g15020.2	-1.47103	0.00203231	beta-galactosidase precursor, putative, expressed
		LOC_Os03g15020.3	-1.47103	0.00203231	beta-galactosidase precursor, putative, expressed
		LOC_Os03g40550.1	-1.05241	0.00636187	kinase, pfkB family, putative, expressed
		LOC_Os03g52460.1	-1.1173	0.00280181	glucose-1-phosphate adenylyltransferase large subunit, putative, expressed
		LOC_Os03g56869.1	-1.00734	0.0164088	ribose-5-phosphate isomerase A, putative, expressed
		LOC_Os03g59340.1	-1.72461	0.000108329	CESA2 - cellulose synthase, expressed
		LOC_Os03g62670.1	-2.33662	0.00258919	expressed protein
		LOC_Os03g62670.2	-2.33662	0.00258919	expressed protein
		LOC_Os04g16680.1	-1.26079	0.00637726	fructose-1,6-bisphosphatase, putative, expressed
		LOC_Os04g23580.1	-1.13543	0.00568093	xylosyltransferase, putative, expressed
		LOC_Os04g33460.1	-1.12468	0.00502398	1,4-alpha-glucan-branching enzyme 2, chloroplast precursor, putative, expressed
		LOC_Os04g33640.1	-1.58873	0.0117298	glycosyl hydrolases family 17, putative, expressed
		LOC_Os04g33640.2	-1.58873	0.0117298	glycosyl hydrolases family 17, putative, expressed
		LOC_Os04g38600.1	-1.34029	0.00422732	glyceraldehyde-3-phosphate dehydrogenase, putative, expressed
		LOC_Os04g38600.2	-1.34029	0.00422732	glyceraldehyde-3-phosphate dehydrogenase, putative, expressed
		LOC_Os04g38600.3	-1.34029	0.00422732	glyceraldehyde-3-phosphate dehydrogenase, putative, expressed
		LOC_Os04g38600.4	-1.34029	0.00422732	glyceraldehyde-3-phosphate dehydrogenase, putative, expressed
		LOC_Os04g43390.1	-1.32923	0.0145998	Os4bglu16 - monolignol beta-glucoside homologue, expressed
		LOC_Os04g43390.2	-1.32923	0.0145998	Os4bglu16 - monolignol beta-glucoside homologue, expressed
		LOC_Os04g53310.1	-1.95355	2.52e-06	soluble starch synthase 3, chloroplast precursor, putative, expressed
		LOC_Os05g33840.1	-1.10407	0.0124748	transketolase, putative, expressed
		LOC_Os05g41590.1	-2.31465	1.34e-05	glycerol-3-phosphate dehydrogenase, putative, expressed
		LOC_Os05g41610.1	-3.76589	7.71e-12	glycosyl hydrolases family 17, putative, expressed
		LOC_Os05g44210.1	-1.38031	0.00380166	trehalose-6-phosphate synthase, putative, expressed
		LOC_Os05g44210.2	-1.38031	0.00380166	trehalose-6-phosphate synthase, putative, expressed
		LOC_Os05g50380.1	-1.61124	0.0224873	glucose-1-phosphate adenylyltransferase large subunit, chloroplast precursor, putative, expressed
		LOC_Os05g50380.2	-1.61124	0.0224873	glucose-1-phosphate adenylyltransferase large subunit, chloroplast precursor, putative, expressed
		LOC_Os06g22060.1	-1.09702	0.0293645	pyrophosphate--fructose 6-phosphate 1-phosphotransferase subunit alpha, putative, expressed
		LOC_Os06g22060.2	-1.09702	0.0293645	pyrophosphate--fructose 6-phosphate 1-phosphotransferase subunit alpha, putative, expressed
		LOC_Os06g22060.3	-1.09702	0.0293645	pyrophosphate--fructose 6-phosphate 1-phosphotransferase subunit alpha, putative, expressed
		LOC_Os06g22060.4	-1.09702	0.0293645	pyrophosphate--fructose 6-phosphate 1-phosphotransferase subunit alpha, putative, expressed
		LOC_Os06g22060.5	-1.09702	0.0293645	pyrophosphate--fructose 6-phosphate 1-phosphotransferase subunit alpha, putative, expressed
		LOC_Os06g28194.1	-1.35445	0.00223088	expressed protein
		LOC_Os06g28194.2	-1.35445	0.00223088	expressed protein
		LOC_Os06g28194.3	-1.35445	0.00223088	expressed protein
		LOC_Os06g28194.4	-1.35445	0.00223088	expressed protein
		LOC_Os06g28194.5	-1.35445	0.00223088	expressed protein
		LOC_Os06g40640.1	-1.26923	0.00683863	fructose-bisphospate aldolase isozyme, putative, expressed
		LOC_Os06g40640.2	-1.26923	0.00683863	fructose-bisphospate aldolase isozyme, putative, expressed
		LOC_Os06g40640.3	-1.26923	0.00683863	fructose-bisphospate aldolase isozyme, putative, expressed
		LOC_Os06g40640.4	-1.26923	0.00683863	fructose-bisphospate aldolase isozyme, putative, expressed
		LOC_Os06g45370.1	-1.14398	0.00885849	fructose-1,6-bisphosphatase, putative, expressed
		LOC_Os06g51270.1	-1.22371	0.00236784	1,3-beta-glucan synthase component domain containing protein, expressed
		LOC_Os07g07310.1	-1.12034	0.00450559	polynucleotide phosphorylase, putative, expressed
		LOC_Os07g10770.1	-1.64867	0.00222186	CESA8 - cellulose synthase, expressed
		LOC_Os07g22930.1	-2.36577	3.73e-06	starch synthase, putative, expressed
		LOC_Os07g22930.2	-2.36577	3.73e-06	starch synthase, putative, expressed
		LOC_Os07g22930.3	-2.36577	3.73e-06	starch synthase, putative, expressed
		LOC_Os07g46790.1	-1.15889	0.0114445	4-alpha-glucanotransferase, putative, expressed
		LOC_Os08g31630.1	-2.03644	2.11e-05	uncharacterized glycosyl hydrolase Rv2006/MT2062, putative, expressed
		LOC_Os08g31630.2	-2.03644	2.11e-05	uncharacterized glycosyl hydrolase Rv2006/MT2062, putative, expressed
		LOC_Os08g41440.1	-2.23194	0.000338002	UDP-glucuronate 4-epimerase, putative, expressed
		LOC_Os09g20390.1	-2.01747	0.00344506	uncharacterized glycosyl hydrolase Rv2006/MT2062, putative, expressed
		LOC_Os09g20390.2	-2.01747	0.00344506	uncharacterized glycosyl hydrolase Rv2006/MT2062, putative, expressed
		LOC_Os09g20390.3	-2.01747	0.00344506	uncharacterized glycosyl hydrolase Rv2006/MT2062, putative, expressed
		LOC_Os09g29600.1	-1.797	0.00730588	OsWAK85 - OsWAK receptor-like cytoplasmic kinase OsWAK-RLCK, expressed
		LOC_Os09g36350.1	-1.38765	0.0196278	endoglucanase, putative, expressed
		LOC_Os09g36350.2	-1.38765	0.0196278	endoglucanase, putative, expressed
		LOC_Os10g11140.1	-1.04379	0.00733762	phosphoglucomutase, putative, expressed
		LOC_Os10g11140.2	-1.04379	0.00733762	phosphoglucomutase, putative, expressed
		LOC_Os10g30550.1	-1.627	0.00046075	tRNA methyltransferase, putative, expressed
		LOC_Os11g07020.1	-1.43558	0.010658	fructose-bisphospate aldolase isozyme, putative, expressed
		LOC_Os11g07020.2	-1.43558	0.010658	fructose-bisphospate aldolase isozyme, putative, expressed
		LOC_Os11g07020.3	-1.43558	0.010658	fructose-bisphospate aldolase isozyme, putative, expressed
		LOC_Os11g07020.4	-1.43558	0.010658	fructose-bisphospate aldolase isozyme, putative, expressed
		LOC_Os11g07020.5	-1.43558	0.010658	fructose-bisphospate aldolase isozyme, putative, expressed

## Sheet: secondary metabolic process
secondary metabolic process (GO:0019748)	spl30-1 up gene	cDNA	logFC	FDR	GO
		LOC_Os01g08090.1	2.12292	9.23e-09	flavonol-3-O-glycoside-7-O-glucosyltransferase 1, putative, expressed
		LOC_Os01g08110.1	1.36146	0.00450097	flavonol-3-O-glycoside-7-O-glucosyltransferase 1, putative, expressed
		LOC_Os01g27210.1	2.88487	2.36e-13	glutathione S-transferase, putative, expressed
		LOC_Os01g40870.1	1.59459	6.05e-05	aldehyde dehydrogenase, putative, expressed
		LOC_Os01g42380.1	2.70015	2.4e-11	pleiotropic drug resistance protein, putative, expressed
		LOC_Os01g72120.1	1.03146	0.0374982	glutathione S-transferase, putative, expressed
		LOC_Os01g72130.1	1.20733	0.00133524	glutathione S-transferase, putative, expressed
		LOC_Os01g72170.1	1.84142	1.51e-07	glutathione S-transferase, putative, expressed
		LOC_Os03g03034.1	4.28927	2.47e-23	flavonol synthase/flavanone 3-hydroxylase, putative, expressed
		LOC_Os03g03034.2	4.28927	2.47e-23	flavonol synthase/flavanone 3-hydroxylase, putative, expressed
		LOC_Os03g03034.3	4.28927	2.47e-23	flavonol synthase/flavanone 3-hydroxylase, putative, expressed
		LOC_Os03g03034.4	4.28927	2.47e-23	flavonol synthase/flavanone 3-hydroxylase, putative, expressed
		LOC_Os03g03034.5	4.28927	2.47e-23	flavonol synthase/flavanone 3-hydroxylase, putative, expressed
		LOC_Os03g04000.1	1.27755	0.000363917	AMP-binding domain containing protein, expressed
		LOC_Os03g21710.1	2.47265	6.9e-05	WRKY79, expressed
		LOC_Os03g63900.1	2.03001	7.9e-08	1-aminocyclopropane-1-carboxylate oxidase 2, putative, expressed
		LOC_Os04g01470.1	4.19835	1.22e-17	O-methyltransferase, putative, expressed
		LOC_Os04g09604.1	1.08122	0.00982861	O-methyltransferase, putative, expressed
		LOC_Os04g10000.1	3.31841	6.99e-16	sex determination protein tasselseed-2, putative, expressed
		LOC_Os04g49194.1	3.70049	2.48e-22	naringenin,2-oxoglutarate 3-dioxygenase, putative, expressed
		LOC_Os04g49210.1	3.82928	3.69e-08	naringenin,2-oxoglutarate 3-dioxygenase, putative, expressed
		LOC_Os04g53810.1	1.86149	2.41e-06	leucoanthocyanidin reductase, putative, expressed
		LOC_Os04g53850.1	3.17601	3.39e-14	leucoanthocyanidin reductase, putative, expressed
		LOC_Os06g08440.1	1.07681	0.0326096	two-component response regulator, putative, expressed
		LOC_Os06g41840.1	1.68565	2.23e-06	reductase, putative, expressed
		LOC_Os06g41840.2	1.68565	2.23e-06	reductase, putative, expressed
		LOC_Os06g41840.3	1.68565	2.23e-06	reductase, putative, expressed
		LOC_Os06g41840.4	1.68565	2.23e-06	reductase, putative, expressed
		LOC_Os07g23340.1	3.06371	4.27e-16	male sterility protein, putative, expressed
		LOC_Os07g34260.1	2.68625	5.12e-06	chalcone and stilbene synthases, putative, expressed
		LOC_Os07g41060.1	1.72977	0.00867825	dihydroflavonol-4-reductase, putative, expressed
		LOC_Os08g38910.1	3.6642	3.91e-12	caffeoyl-CoA O-methyltransferase, putative, expressed
		LOC_Os08g38910.2	3.6642	3.91e-12	caffeoyl-CoA O-methyltransferase, putative, expressed
		LOC_Os08g38910.3	3.6642	3.91e-12	caffeoyl-CoA O-methyltransferase, putative, expressed
		LOC_Os08g38910.4	3.6642	3.91e-12	caffeoyl-CoA O-methyltransferase, putative, expressed
		LOC_Os09g04050.1	2.18086	6.02e-05	dehydrogenase, putative, expressed
		LOC_Os09g23540.1	1.03194	0.035046	dehydrogenase, putative, expressed
		LOC_Os09g25460.1	1.71317	9.59e-05	transferase family protein, putative, expressed
		LOC_Os09g29200.1	1.08582	0.0155439	glutathione S-transferase, putative, expressed
		LOC_Os10g22070.1	1.83581	0.000496086	glutathione S-transferase, putative, expressed
		LOC_Os10g36848.1	2.94361	1.28e-12	cytochrome P450, putative, expressed
		LOC_Os10g38150.1	1.10438	0.0161452	glutathione S-transferase, N-terminal domain containing protein, expressed
		LOC_Os10g38160.1	3.88521	6.2e-13	glutathione S-transferase, putative, expressed
		LOC_Os10g38360.1	2.64612	8.38e-09	glutathione S-transferase, putative, expressed
		LOC_Os10g38470.1	3.2329	1.28e-18	glutathione S-transferase, putative, expressed
		LOC_Os10g38590.1	2.53733	1.7e-05	glutathione S-transferase, N-terminal domain containing protein, expressed
		LOC_Os10g38590.2	2.53733	1.7e-05	glutathione S-transferase, N-terminal domain containing protein, expressed
		LOC_Os10g38740.1	3.31785	1.4e-14	glutathione S-transferase, putative, expressed
		LOC_Os10g38780.1	1.11671	0.0159514	glutathione S-transferase, putative, expressed
		LOC_Os10g40934.1	1.57678	9.38e-05	flavonol synthase/flavanone 3-hydroxylase, putative, expressed
		LOC_Os10g40934.2	1.57678	9.38e-05	flavonol synthase/flavanone 3-hydroxylase, putative, expressed
		LOC_Os10g40934.3	1.57678	9.38e-05	flavonol synthase/flavanone 3-hydroxylase, putative, expressed
		LOC_Os10g40934.4	1.57678	9.38e-05	flavonol synthase/flavanone 3-hydroxylase, putative, expressed
		LOC_Os10g40934.5	1.57678	9.38e-05	flavonol synthase/flavanone 3-hydroxylase, putative, expressed
		LOC_Os10g40934.6	1.57678	9.38e-05	flavonol synthase/flavanone 3-hydroxylase, putative, expressed
		LOC_Os10g40934.7	1.57678	9.38e-05	flavonol synthase/flavanone 3-hydroxylase, putative, expressed
		LOC_Os10g41020.1	2.54438	5.03e-08	flavonol synthase/flavanone 3-hydroxylase, putative, expressed
		LOC_Os10g42620.1	1.18872	0.0339414	dihydroflavonol-4-reductase, putative, expressed
		LOC_Os11g07670.1	1.29024	0.0125635	dirigent, putative, expressed
		LOC_Os11g14040.1	2.12839	1.26e-05	glutathione S-transferase, N-terminal domain containing protein, expressed
		LOC_Os11g24510.1	1.33719	0.000426782	OsSCP56 - Putative Serine Carboxypeptidase homologue, expressed
		LOC_Os11g42200.1	6.11269	2.07e-17	laccase precursor protein, putative, expressed
		LOC_Os12g07580.1	1.07342	0.0209105	dirigent, putative, expressed
		LOC_Os12g10660.1	2.53368	2.41e-09	B-box zinc finger family protein, putative, expressed
		LOC_Os12g17880.1	1.22327	0.000935555	armadillo/beta-catenin repeat protein-related, putative, expressed
	spl30-2 up gene	cDNA	logFC	FDR	GO
		LOC_Os01g08090.1	1.85139	1.32e-06	flavonol-3-O-glycoside-7-O-glucosyltransferase 1, putative, expressed
		LOC_Os01g27210.1	1.9885	1.04e-06	glutathione S-transferase, putative, expressed
		LOC_Os01g40870.1	1.35429	0.00166831	aldehyde dehydrogenase, putative, expressed
		LOC_Os01g42380.1	1.48901	0.000688125	pleiotropic drug resistance protein, putative, expressed
		LOC_Os01g70770.1	1.43161	0.000499229	glutathione S-transferase, putative, expressed
		LOC_Os01g72170.1	1.42967	0.00013652	glutathione S-transferase, putative, expressed
		LOC_Os02g08100.1	1.24613	0.0149948	AMP-binding domain containing protein, expressed
		LOC_Os02g09490.1	1.92316	8.75e-05	dehydrogenase, putative, expressed
		LOC_Os02g39850.1	1.15788	0.0405856	transferase family protein, putative, expressed
		LOC_Os03g03034.1	2.33321	7.91e-08	flavonol synthase/flavanone 3-hydroxylase, putative, expressed
		LOC_Os03g03034.2	2.33321	7.91e-08	flavonol synthase/flavanone 3-hydroxylase, putative, expressed
		LOC_Os03g03034.3	2.33321	7.91e-08	flavonol synthase/flavanone 3-hydroxylase, putative, expressed
		LOC_Os03g03034.4	2.33321	7.91e-08	flavonol synthase/flavanone 3-hydroxylase, putative, expressed
		LOC_Os03g03034.5	2.33321	7.91e-08	flavonol synthase/flavanone 3-hydroxylase, putative, expressed
		LOC_Os03g04000.1	1.19875	0.0018643	AMP-binding domain containing protein, expressed
		LOC_Os03g21710.1	2.16863	0.00108163	WRKY79, expressed
		LOC_Os04g01470.1	4.54942	8.01e-20	O-methyltransferase, putative, expressed
		LOC_Os04g10000.1	3.65193	2.87e-18	sex determination protein tasselseed-2, putative, expressed
		LOC_Os04g42250.1	1.19968	0.00972442	transferase family protein, putative, expressed
		LOC_Os04g42250.2	1.19968	0.00972442	transferase family protein, putative, expressed
		LOC_Os04g42250.3	1.19968	0.00972442	transferase family protein, putative, expressed
		LOC_Os04g49194.1	2.63307	4.33e-12	naringenin,2-oxoglutarate 3-dioxygenase, putative, expressed
		LOC_Os04g49210.1	2.46434	0.000727722	naringenin,2-oxoglutarate 3-dioxygenase, putative, expressed
		LOC_Os04g53850.1	1.45029	0.00161092	leucoanthocyanidin reductase, putative, expressed
		LOC_Os05g25640.1	1.03742	0.040406	cytochrome P450, putative, expressed
		LOC_Os05g35290.1	1.51623	0.000499229	phenylalanine ammonia-lyase, putative, expressed
		LOC_Os06g41840.1	1.22537	0.00183441	reductase, putative, expressed
		LOC_Os06g41840.2	1.22537	0.00183441	reductase, putative, expressed
		LOC_Os06g41840.3	1.22537	0.00183441	reductase, putative, expressed
		LOC_Os06g41840.4	1.22537	0.00183441	reductase, putative, expressed
		LOC_Os07g01660.1	1.30478	0.00843386	dirigent, putative, expressed
		LOC_Os07g07320.1	1.09908	0.0124686	glutathione S-transferase, putative, expressed
		LOC_Os07g23340.1	1.48689	0.00033312	male sterility protein, putative, expressed
		LOC_Os07g41060.1	3.587	1.35e-08	dihydroflavonol-4-reductase, putative, expressed
		LOC_Os08g06100.1	1.40621	0.00849306	O-methyltransferase, putative, expressed
		LOC_Os08g34280.1	1.90544	0.00021453	cinnamoyl-CoA reductase, putative, expressed
		LOC_Os08g34790.1	1.45927	0.00463215	AMP-binding domain containing protein, expressed
		LOC_Os08g38910.1	2.24663	4.01e-05	caffeoyl-CoA O-methyltransferase, putative, expressed
		LOC_Os08g38910.2	2.24663	4.01e-05	caffeoyl-CoA O-methyltransferase, putative, expressed
		LOC_Os08g38910.3	2.24663	4.01e-05	caffeoyl-CoA O-methyltransferase, putative, expressed
		LOC_Os08g38910.4	2.24663	4.01e-05	caffeoyl-CoA O-methyltransferase, putative, expressed
		LOC_Os09g04050.1	2.97732	4.97e-08	dehydrogenase, putative, expressed
		LOC_Os09g23540.1	1.30712	0.00889779	dehydrogenase, putative, expressed
		LOC_Os10g22070.1	1.31988	0.0314118	glutathione S-transferase, putative, expressed
		LOC_Os10g36848.1	2.5414	1.92e-09	cytochrome P450, putative, expressed
		LOC_Os10g38160.1	2.86658	2.72e-07	glutathione S-transferase, putative, expressed
		LOC_Os10g38360.1	3.3849	7.5e-13	glutathione S-transferase, putative, expressed
		LOC_Os10g38470.1	3.27207	9.51e-19	glutathione S-transferase, putative, expressed
		LOC_Os10g38590.1	2.45223	7.08e-05	glutathione S-transferase, N-terminal domain containing protein, expressed
		LOC_Os10g38590.2	2.45223	7.08e-05	glutathione S-transferase, N-terminal domain containing protein, expressed
		LOC_Os10g38740.1	2.14179	1.37e-06	glutathione S-transferase, putative, expressed
		LOC_Os10g40934.1	1.29175	0.0034619	flavonol synthase/flavanone 3-hydroxylase, putative, expressed
		LOC_Os10g40934.2	1.29175	0.0034619	flavonol synthase/flavanone 3-hydroxylase, putative, expressed
		LOC_Os10g40934.3	1.29175	0.0034619	flavonol synthase/flavanone 3-hydroxylase, putative, expressed
		LOC_Os10g40934.4	1.29175	0.0034619	flavonol synthase/flavanone 3-hydroxylase, putative, expressed
		LOC_Os10g40934.5	1.29175	0.0034619	flavonol synthase/flavanone 3-hydroxylase, putative, expressed
		LOC_Os10g40934.6	1.29175	0.0034619	flavonol synthase/flavanone 3-hydroxylase, putative, expressed
		LOC_Os10g40934.7	1.29175	0.0034619	flavonol synthase/flavanone 3-hydroxylase, putative, expressed
		LOC_Os10g41020.1	2.12287	1.66e-05	flavonol synthase/flavanone 3-hydroxylase, putative, expressed
		LOC_Os11g14040.1	1.1942	0.042153	glutathione S-transferase, N-terminal domain containing protein, expressed
		LOC_Os11g42200.1	7.43345	1.13e-22	laccase precursor protein, putative, expressed
		LOC_Os12g10660.1	2.0606	3.77e-06	B-box zinc finger family protein, putative, expressed
	spl30-1 down gene	cDNA	logFC	FDR	GO
		LOC_Os01g10580.1	-1.04281	0.00394085	B-box zinc finger family protein, putative, expressed
		LOC_Os01g40860.1	-1.46989	0.00376636	aldehyde dehydrogenase, putative, expressed
		LOC_Os01g61080.1	-1.85267	0.000642211	WRKY24, expressed
		LOC_Os01g61230.1	-1.51342	9.6e-05	dihydroflavonol-4-reductase, putative, expressed
		LOC_Os02g28340.1	-1.43563	0.00660257	transferase family protein, putative, expressed
		LOC_Os03g62670.1	-5.66893	4.12e-13	expressed protein
		LOC_Os03g62670.2	-5.66893	4.12e-13	expressed protein
		LOC_Os05g04740.3	-1.41402	0.0225	helix-loop-helix DNA-binding domain containing protein, expressed
		LOC_Os05g04740.4	-1.41402	0.0225	helix-loop-helix DNA-binding domain containing protein, expressed
		LOC_Os05g11510.1	-1.12166	0.022207	B-box zinc finger family protein, putative, expressed
		LOC_Os05g35500.1	-1.23729	0.044018	MYB family transcription factor, putative, expressed
		LOC_Os08g08500.1	-1.16149	0.0312053	reductase, putative, expressed
		LOC_Os09g25150.1	-1.0571	0.00866468	cinnamoyl-CoA reductase, putative, expressed
		LOC_Os09g25150.2	-1.0571	0.00866468	cinnamoyl-CoA reductase, putative, expressed
		LOC_Os09g25150.3	-1.0571	0.00866468	cinnamoyl-CoA reductase, putative, expressed
		LOC_Os09g31502.1	-1.08315	0.00198348	dehydrogenase, putative, expressed
		LOC_Os09g31502.2	-1.08315	0.00198348	dehydrogenase, putative, expressed
		LOC_Os09g31502.3	-1.08315	0.00198348	dehydrogenase, putative, expressed
		LOC_Os09g31506.1	-1.84724	0.000586651	dihydroflavonol-4-reductase, putative, expressed
		LOC_Os09g38620.1	-1.1767	0.0183927	NADPH reductase, putative, expressed
		LOC_Os10g29470.1	-1.90808	0.000190386	dehydrogenase, putative, expressed
		LOC_Os10g38140.1	-1.06637	0.0310037	glutathione S-transferase, putative, expressed
		LOC_Os10g38710.1	-2.84472	3.44e-06	glutathione S-transferase, putative, expressed
		LOC_Os12g16240.1	-1.80228	0.000511846	nmrA-like family domain containing protein, expressed
	spl30-2 down gene	cDNA	logFC	FDR	GO
		LOC_Os03g62670.1	-2.33662	0.00258919	expressed protein
		LOC_Os03g62670.2	-2.33662	0.00258919	expressed protein
		LOC_Os04g53860.1	-2.46842	1.05e-10	reductase, putative, expressed
		LOC_Os06g08041.1	-1.41847	0.00217718	iron/ascorbate-dependent oxidoreductase, putative, expressed
		LOC_Os08g08500.1	-1.34364	0.0187883	reductase, putative, expressed
		LOC_Os08g43680.1	-1.4463	0.00921965	glutathione S-transferase, C-terminal domain containing protein, expressed
		LOC_Os09g26960.1	-1.12909	0.0240357	cytochrome P450, putative, expressed
		LOC_Os12g16290.1	-1.26323	0.025984	isoflavone reductase, putative, expressed

## Sheet: response to biotic stimulus
response to biotic stimulus (GO:0009607)	spl30-1 up gene	cDNA	logFC	FDR	GO
		LOC_Os01g12160.1	1.27261	0.0149427	OsGH3.3 - Probable indole-3-acetic acid-amido synthetase, expressed
		LOC_Os01g12160.2	1.27261	0.0149427	OsGH3.3 - Probable indole-3-acetic acid-amido synthetase, expressed
		LOC_Os01g28450.1	1.99767	0.0157173	SCP-like extracellular protein, expressed
		LOC_Os01g40260.1	1.14808	0.00326596	WRKY77, expressed
		LOC_Os01g40570.1	1.85341	6.87e-06	outer mitochondrial membrane porin, putative, expressed
		LOC_Os01g41430.1	2.04723	0.000163463	UDP-glucoronosyl and UDP-glucosyl transferase, putative, expressed
		LOC_Os01g42380.1	2.70015	2.4e-11	pleiotropic drug resistance protein, putative, expressed
		LOC_Os01g61510.1	2.22568	4.84e-05	ammonium transporter protein, putative, expressed
		LOC_Os01g70080.1	1.04742	0.010464	NB-ARC domain containing protein, expressed
		LOC_Os01g71350.1	3.61665	2.21e-07	glycosyl hydrolases family 17, putative, expressed
		LOC_Os01g72430.1	1.06816	0.00279507	NADPH quinone oxidoreductase, putative, expressed
		LOC_Os02g40784.1	2.13623	1.94e-05	WAX2, putative, expressed
		LOC_Os02g40784.2	2.13623	1.94e-05	WAX2, putative, expressed
		LOC_Os03g01300.1	2.71606	8.54e-10	LTPL114 - Protease inhibitor/seed storage/LTP family protein precursor, expressed
		LOC_Os03g03034.1	4.28927	2.47e-23	flavonol synthase/flavanone 3-hydroxylase, putative, expressed
		LOC_Os03g03034.2	4.28927	2.47e-23	flavonol synthase/flavanone 3-hydroxylase, putative, expressed
		LOC_Os03g03034.3	4.28927	2.47e-23	flavonol synthase/flavanone 3-hydroxylase, putative, expressed
		LOC_Os03g03034.4	4.28927	2.47e-23	flavonol synthase/flavanone 3-hydroxylase, putative, expressed
		LOC_Os03g03034.5	4.28927	2.47e-23	flavonol synthase/flavanone 3-hydroxylase, putative, expressed
		LOC_Os03g03700.1	1.2036	0.0103009	MLO domain containing protein, putative, expressed
		LOC_Os03g03700.2	1.2036	0.0103009	MLO domain containing protein, putative, expressed
		LOC_Os03g04570.1	2.20281	4.46e-06	peptide transporter PTR3-A, putative, expressed
		LOC_Os03g08170.1	1.21827	0.0215428	protein kinase APK1B, chloroplast precursor, putative, expressed
		LOC_Os03g08220.1	1.32193	0.000579672	lipoxygenase protein, putative, expressed
		LOC_Os03g16150.1	1.45369	0.00643867	mannose-1-phosphate guanyltransferase, putative, expressed
		LOC_Os03g16150.2	1.45369	0.00643867	mannose-1-phosphate guanyltransferase, putative, expressed
		LOC_Os03g16150.3	1.45369	0.00643867	mannose-1-phosphate guanyltransferase, putative, expressed
		LOC_Os03g21710.1	2.47265	6.9e-05	WRKY79, expressed
		LOC_Os03g29410.1	1.54731	1.84e-05	tyrosine protein kinase domain containing protein, putative, expressed
		LOC_Os03g39690.1	3.3096	7.18e-11	cytochrome P450, putative, expressed
		LOC_Os03g41460.1	1.09335	0.01688	CAMK_CAMK_like.20 - CAMK includes calcium/calmodulin depedent protein kinases, expressed
		LOC_Os03g47810.1	1.34784	0.000192631	nodulin family protein, putative, expressed
		LOC_Os04g01590.1	1.49988	4.22e-05	arginase, putative, expressed
		LOC_Os04g13210.1	2.53796	6.46e-08	multidrug resistance-associated protein, putative, expressed
		LOC_Os04g30490.1	2.40549	8.02e-09	MATE efflux family protein, putative, expressed
		LOC_Os04g37740.1	1.25623	0.00285311	zinc finger, C3HC4 type domain containing protein, expressed
		LOC_Os04g41400.1	2.62187	4.31e-09	peptide transporter PTR2, putative, expressed
		LOC_Os04g49194.1	3.70049	2.48e-22	naringenin,2-oxoglutarate 3-dioxygenase, putative, expressed
		LOC_Os05g27010.1	2.47401	1.57e-09	peptide transporter PTR3-A, putative, expressed
		LOC_Os05g27780.1	1.43854	0.00179478	expressed protein
		LOC_Os05g45840.1	1.14454	0.0018081	GTPase-activating protein, putative, expressed
		LOC_Os05g45840.2	1.14454	0.0018081	GTPase-activating protein, putative, expressed
		LOC_Os06g44010.1	1.2943	0.0155434	WRKY28, expressed
		LOC_Os06g51050.1	5.59385	9.15e-17	CHIT7 - Chitinase family protein precursor, expressed
		LOC_Os06g51060.1	3.70516	2.91e-08	CHIT8 - Chitinase family protein precursor, expressed
		LOC_Os07g09010.1	2.58181	1.89e-08	nodulin, putative, expressed
		LOC_Os07g13770.1	1.85489	6.92e-05	UDP-glucoronosyl and UDP-glucosyl transferase domain containing protein, expressed
		LOC_Os07g35140.1	1.56031	0.00294615	receptor-like serine-threonine protein kinase, putative, expressed
		LOC_Os07g35140.2	1.56031	0.00294615	receptor-like serine-threonine protein kinase, putative, expressed
		LOC_Os07g35340.1	1.9584	2.25e-05	TKL_IRAK_DUF26-lc.14 - DUF26 kinases have homology to DUF26 containing loci, expressed
		LOC_Os07g46990.1	2.31545	4.58e-05	copper/zinc superoxide dismutase, putative, expressed
		LOC_Os07g46990.2	2.31545	4.58e-05	copper/zinc superoxide dismutase, putative, expressed
		LOC_Os08g08840.1	1.85083	3.6e-07	phosphate/phosphate translocator, putative, expressed
		LOC_Os08g08840.2	1.85083	3.6e-07	phosphate/phosphate translocator, putative, expressed
		LOC_Os08g37874.1	1.70112	1.26e-05	2-nitropropane dioxygenase family, putative, expressed
		LOC_Os08g37874.2	1.70112	1.26e-05	2-nitropropane dioxygenase family, putative, expressed
		LOC_Os08g37874.3	1.70112	1.26e-05	2-nitropropane dioxygenase family, putative, expressed
		LOC_Os08g39840.1	1.67032	0.000427589	lipoxygenase, chloroplast precursor, putative, expressed
		LOC_Os08g39850.1	1.39952	0.00440416	lipoxygenase, chloroplast precursor, putative, expressed
		LOC_Os08g39850.2	1.39952	0.00440416	lipoxygenase, chloroplast precursor, putative, expressed
		LOC_Os08g39850.3	1.39952	0.00440416	lipoxygenase, chloroplast precursor, putative, expressed
		LOC_Os08g39850.4	1.39952	0.00440416	lipoxygenase, chloroplast precursor, putative, expressed
		LOC_Os08g43370.1	2.24399	4.84e-06	6-phosphogluconolactonase, putative, expressed
		LOC_Os08g43510.1	1.17643	0.00433132	thaumatin, putative, expressed
		LOC_Os09g23540.1	1.03194	0.035046	dehydrogenase, putative, expressed
		LOC_Os09g25060.1	2.43597	0.00895062	WRKY76, expressed
		LOC_Os09g25070.1	3.59465	4.64e-05	WRKY62, expressed
		LOC_Os09g25070.2	3.59465	4.64e-05	WRKY62, expressed
		LOC_Os09g35910.1	1.2448	0.0286542	homeobox associated leucine zipper, putative, expressed
		LOC_Os10g20350.1	2.11752	6.26e-09	MATE efflux family protein, putative, expressed
		LOC_Os10g20350.2	2.11752	6.26e-09	MATE efflux family protein, putative, expressed
		LOC_Os10g20390.1	1.41546	0.000984974	MATE efflux family protein, putative, expressed
		LOC_Os10g25040.1	2.08364	0.000136819	red chlorophyll catabolite reductase, putative, expressed
		LOC_Os10g25040.2	2.08364	0.000136819	red chlorophyll catabolite reductase, putative, expressed
		LOC_Os10g33210.1	2.50373	3.54e-09	peptide transporter PTR3-A, putative, expressed
		LOC_Os11g07124.1	1.70157	0.000949032	EFR, putative, expressed
		LOC_Os11g35450.1	3.1624	1.09e-11	leucine-rich repeat receptor protein kinase EXS precursor, putative, expressed
		LOC_Os11g37950.1	3.77127	2.36e-08	WIP3 - Wound-induced protein precursor, expressed
		LOC_Os11g37960.1	1.96613	0.00408627	WIP4 - Wound-induced protein precursor, expressed
		LOC_Os11g37970.1	2.57218	1.8e-10	WIP5 - Wound-induced protein precursor, expressed
		LOC_Os11g46970.1	1.89492	6.54e-06	receptor-like protein kinase 5 precursor, putative, expressed
		LOC_Os12g07150.1	1.37004	0.000803658	amidase family protein, putative, expressed
		LOC_Os12g07150.2	1.37004	0.000803658	amidase family protein, putative, expressed
		LOC_Os12g09580.1	1.14606	0.00851209	leafbladeless1, putative, expressed
		LOC_Os12g29950.1	2.35735	3.19e-07	nodulin, putative, expressed
		LOC_Os12g29950.2	2.35735	3.19e-07	nodulin, putative, expressed
		LOC_Os12g37260.1	3.03799	3.23e-06	lipoxygenase 2.1, chloroplast precursor, putative, expressed
		LOC_Os12g39630.1	2.51544	4.9e-12	CAMK_CAMK_like.49 - CAMK includes calcium/calmodulin depedent protein kinases, expressed
		LOC_Os12g43380.1	1.71904	0.000958157	thaumatin, putative, expressed
		LOC_Os12g44060.1	2.44819	3.21e-08	nodulin, putative, expressed
		LOC_Os12g44070.1	5.16513	7.76e-14	nodulin, putative, expressed
	spl30-2 up gene	cDNA	logFC	FDR	GO
		LOC_Os01g16260.1	1.39147	0.00177287	major facilitator superfamily antiporter, putative, expressed
		LOC_Os01g16260.2	1.39147	0.00177287	major facilitator superfamily antiporter, putative, expressed
		LOC_Os01g16260.3	1.39147	0.00177287	major facilitator superfamily antiporter, putative, expressed
		LOC_Os01g40260.1	2.28864	8.35e-10	WRKY77, expressed
		LOC_Os01g40570.1	1.52122	0.000653096	outer mitochondrial membrane porin, putative, expressed
		LOC_Os01g41430.1	2.71089	8.56e-07	UDP-glucoronosyl and UDP-glucosyl transferase, putative, expressed
		LOC_Os01g42380.1	1.48901	0.000688125	pleiotropic drug resistance protein, putative, expressed
		LOC_Os01g46610.1	1.03032	0.0365504	dehydrogenase, putative, expressed
		LOC_Os01g61510.1	2.1407	0.000210673	ammonium transporter protein, putative, expressed
		LOC_Os01g62290.1	1.01503	0.016478	DnaK family protein, putative, expressed
		LOC_Os01g62290.2	1.01503	0.016478	DnaK family protein, putative, expressed
		LOC_Os01g71350.1	1.8119	0.0197029	glycosyl hydrolases family 17, putative, expressed
		LOC_Os01g72460.1	2.82641	6.19e-06	NADPH quinone oxidoreductase, putative, expressed
		LOC_Os02g08100.1	1.24613	0.0149948	AMP-binding domain containing protein, expressed
		LOC_Os02g40784.1	1.43565	0.0110498	WAX2, putative, expressed
		LOC_Os02g40784.2	1.43565	0.0110498	WAX2, putative, expressed
		LOC_Os02g58510.1	1.04974	0.040406	GHMP kinases ATP-binding protein, putative, expressed
		LOC_Os03g01300.1	2.68228	3.18e-09	LTPL114 - Protease inhibitor/seed storage/LTP family protein precursor, expressed
		LOC_Os03g03034.1	2.33321	7.91e-08	flavonol synthase/flavanone 3-hydroxylase, putative, expressed
		LOC_Os03g03034.2	2.33321	7.91e-08	flavonol synthase/flavanone 3-hydroxylase, putative, expressed
		LOC_Os03g03034.3	2.33321	7.91e-08	flavonol synthase/flavanone 3-hydroxylase, putative, expressed
		LOC_Os03g03034.4	2.33321	7.91e-08	flavonol synthase/flavanone 3-hydroxylase, putative, expressed
		LOC_Os03g03034.5	2.33321	7.91e-08	flavonol synthase/flavanone 3-hydroxylase, putative, expressed
		LOC_Os03g04570.1	1.5103	0.00435687	peptide transporter PTR3-A, putative, expressed
		LOC_Os03g08220.1	1.18999	0.00436519	lipoxygenase protein, putative, expressed
		LOC_Os03g09250.1	1.32334	0.0182941	inositol-3-phosphate synthase, putative, expressed
		LOC_Os03g09250.2	1.32334	0.0182941	inositol-3-phosphate synthase, putative, expressed
		LOC_Os03g09250.3	1.32334	0.0182941	inositol-3-phosphate synthase, putative, expressed
		LOC_Os03g09250.4	1.32334	0.0182941	inositol-3-phosphate synthase, putative, expressed
		LOC_Os03g16860.1	1.21501	0.029793	DnaK family protein, putative, expressed
		LOC_Os03g16860.2	1.21501	0.029793	DnaK family protein, putative, expressed
		LOC_Os03g21710.1	2.16863	0.00108163	WRKY79, expressed
		LOC_Os03g29410.1	1.72919	2.88e-06	tyrosine protein kinase domain containing protein, putative, expressed
		LOC_Os03g39690.1	2.8729	3.5e-08	cytochrome P450, putative, expressed
		LOC_Os03g46060.1	1.51619	0.0242863	thaumatin family domain containing protein, expressed
		LOC_Os04g01590.1	1.02718	0.0142992	arginase, putative, expressed
		LOC_Os04g13210.1	2.38756	8.19e-07	multidrug resistance-associated protein, putative, expressed
		LOC_Os04g30490.1	1.57717	0.000450669	MATE efflux family protein, putative, expressed
		LOC_Os04g37740.1	1.15205	0.012634	zinc finger, C3HC4 type domain containing protein, expressed
		LOC_Os04g41400.1	2.37476	2.74e-07	peptide transporter PTR2, putative, expressed
		LOC_Os04g46970.1	1.99126	0.000158805	glucosyltransferase, putative, expressed
		LOC_Os04g49194.1	2.63307	4.33e-12	naringenin,2-oxoglutarate 3-dioxygenase, putative, expressed
		LOC_Os05g09020.1	1.18066	0.0320726	WRKY67, expressed
		LOC_Os05g09020.2	1.18066	0.0320726	WRKY67, expressed
		LOC_Os05g27010.1	1.54998	0.000533841	peptide transporter PTR3-A, putative, expressed
		LOC_Os05g27780.1	1.1486	0.0266711	expressed protein
		LOC_Os05g46020.1	1.27264	0.0170337	WRKY7, expressed
		LOC_Os06g44010.1	2.55804	6.47e-07	WRKY28, expressed
		LOC_Os06g51050.1	3.55747	6.23e-08	CHIT7 - Chitinase family protein precursor, expressed
		LOC_Os06g51060.1	1.55424	0.0412473	CHIT8 - Chitinase family protein precursor, expressed
		LOC_Os07g12510.1	1.17176	0.0027549	AP2 domain containing protein, expressed
		LOC_Os07g35340.1	1.23221	0.0217686	TKL_IRAK_DUF26-lc.14 - DUF26 kinases have homology to DUF26 containing loci, expressed
		LOC_Os08g08840.1	1.0354	0.0140468	phosphate/phosphate translocator, putative, expressed
		LOC_Os08g08840.2	1.0354	0.0140468	phosphate/phosphate translocator, putative, expressed
		LOC_Os08g34790.1	1.45927	0.00463215	AMP-binding domain containing protein, expressed
		LOC_Os08g37874.1	2.0386	2.47e-07	2-nitropropane dioxygenase family, putative, expressed
		LOC_Os08g37874.2	2.0386	2.47e-07	2-nitropropane dioxygenase family, putative, expressed
		LOC_Os08g37874.3	2.0386	2.47e-07	2-nitropropane dioxygenase family, putative, expressed
		LOC_Os08g39840.1	1.15311	0.0349084	lipoxygenase, chloroplast precursor, putative, expressed
		LOC_Os08g43370.1	1.41078	0.0127694	6-phosphogluconolactonase, putative, expressed
		LOC_Os09g23540.1	1.30712	0.00889779	dehydrogenase, putative, expressed
		LOC_Os10g20350.1	2.04797	4.41e-08	MATE efflux family protein, putative, expressed
		LOC_Os10g20350.2	2.04797	4.41e-08	MATE efflux family protein, putative, expressed
		LOC_Os10g25040.1	2.59215	3.17e-06	red chlorophyll catabolite reductase, putative, expressed
		LOC_Os10g25040.2	2.59215	3.17e-06	red chlorophyll catabolite reductase, putative, expressed
		LOC_Os10g33210.1	2.21023	4.11e-07	peptide transporter PTR3-A, putative, expressed
		LOC_Os10g39680.1	1.95203	0.000678917	CHIT14 - Chitinase family protein precursor, expressed
		LOC_Os11g37950.1	3.14834	5.03e-06	WIP3 - Wound-induced protein precursor, expressed
		LOC_Os11g37960.1	1.59039	0.0392156	WIP4 - Wound-induced protein precursor, expressed
		LOC_Os11g45930.1	1.45304	6.02e-05	NBS-LRR type disease resistance protein, putative, expressed
		LOC_Os12g29950.1	1.17177	0.0299321	nodulin, putative, expressed
		LOC_Os12g29950.2	1.17177	0.0299321	nodulin, putative, expressed
		LOC_Os12g37260.1	2.04582	0.00382542	lipoxygenase 2.1, chloroplast precursor, putative, expressed
		LOC_Os12g39630.1	1.09976	0.00848891	CAMK_CAMK_like.49 - CAMK includes calcium/calmodulin depedent protein kinases, expressed
		LOC_Os12g43380.1	2.93936	1.94e-08	thaumatin, putative, expressed
		LOC_Os12g44060.1	1.28881	0.0109233	nodulin, putative, expressed
		LOC_Os12g44070.1	1.60191	0.0458479	nodulin, putative, expressed
	spl30-1 down gene	cDNA	logFC	FDR	GO
		LOC_Os01g17214.1	-2.78158	5.37e-10	major facilitator superfamily antiporter, putative, expressed
		LOC_Os01g17240.1	-1.70268	4.45e-05	transporter, major facilitator family, putative, expressed
		LOC_Os01g25820.1	-2.41849	3.09e-06	respiratory burst oxidase, putative, expressed
		LOC_Os01g25820.2	-2.41849	3.09e-06	respiratory burst oxidase, putative, expressed
		LOC_Os01g37690.1	-1.38205	0.000334874	sodium/calcium exchanger protein, putative, expressed
		LOC_Os01g37690.2	-1.38205	0.000334874	sodium/calcium exchanger protein, putative, expressed
		LOC_Os01g45140.1	-1.80311	0.00188423	anthocyanin 3-O-beta-glucosyltransferase, putative, expressed
		LOC_Os01g45274.1	-3.11047	2.65e-08	carbonic anhydrase, chloroplast precursor, putative, expressed
		LOC_Os01g45274.2	-3.11047	2.65e-08	carbonic anhydrase, chloroplast precursor, putative, expressed
		LOC_Os01g45274.3	-3.11047	2.65e-08	carbonic anhydrase, chloroplast precursor, putative, expressed
		LOC_Os01g45274.4	-3.11047	2.65e-08	carbonic anhydrase, chloroplast precursor, putative, expressed
		LOC_Os01g46800.1	-1.97952	0.000433862	WRKY15, expressed
		LOC_Os01g47330.1	-1.18643	0.00369566	ribosomal protein L7/L12 C-terminal domain containing protein, expressed
		LOC_Os01g48200.1	-1.25245	0.000714691	callose synthase, putative, expressed
		LOC_Os01g51570.1	-2.19588	0.0225536	glycosyl hydrolases family 17, putative, expressed
		LOC_Os01g58420.1	-1.57074	0.00492088	AP2 domain containing protein, expressed
		LOC_Os01g61080.1	-1.85267	0.000642211	WRKY24, expressed
		LOC_Os01g63770.1	-1.41555	0.00425435	transmembrane amino acid transporter protein, putative, expressed
		LOC_Os01g63770.2	-1.41555	0.00425435	transmembrane amino acid transporter protein, putative, expressed
		LOC_Os01g64470.1	-1.81138	4.31e-05	harpin-induced protein 1 domain containing protein, expressed
		LOC_Os01g64790.1	-1.27507	0.0194403	AP2 domain containing protein, expressed
		LOC_Os01g66000.1	-1.01732	0.00857628	NADH dehydrogenase I subunit N, putative, expressed
		LOC_Os01g67580.1	-2.77793	0.000184418	multidrug resistance-associated protein, putative, expressed
		LOC_Os01g71690.1	-1.03027	0.0359239	recA protein, expressed
		LOC_Os02g08440.1	-1.28395	0.0445894	WRKY71, expressed
		LOC_Os02g08440.2	-1.28395	0.0445894	WRKY71, expressed
		LOC_Os02g08440.3	-1.28395	0.0445894	WRKY71, expressed
		LOC_Os02g08440.4	-1.28395	0.0445894	WRKY71, expressed
		LOC_Os02g09940.1	-1.08749	0.00855096	peroxiredoxin, putative, expressed
		LOC_Os02g10120.1	-6.56685	1.19e-27	lipoxygenase, putative, expressed
		LOC_Os02g15750.1	-2.32016	2.38e-11	expressed protein
		LOC_Os02g21009.1	-2.0079	6.48e-06	sodium/calcium exchanger protein, putative, expressed
		LOC_Os02g21009.2	-2.0079	6.48e-06	sodium/calcium exchanger protein, putative, expressed
		LOC_Os02g33450.1	-1.10254	0.0146774	peroxiredoxin, putative, expressed
		LOC_Os02g33450.2	-1.10254	0.0146774	peroxiredoxin, putative, expressed
		LOC_Os02g47020.1	-1.86079	1.58e-05	phosphoribulokinase/Uridine kinase family protein, expressed
		LOC_Os02g47470.1	-3.5162	2.24e-07	cytochrome P450, putative, expressed
		LOC_Os02g47470.2	-3.5162	2.24e-07	cytochrome P450, putative, expressed
		LOC_Os02g47470.3	-3.5162	2.24e-07	cytochrome P450, putative, expressed
		LOC_Os02g55560.1	-1.4672	0.000397941	protein phosphatase 2C, putative, expressed
		LOC_Os02g55560.2	-1.4672	0.000397941	protein phosphatase 2C, putative, expressed
		LOC_Os03g02260.1	-1.07299	0.00249559	DnaK family protein, putative, expressed
		LOC_Os03g04060.1	-1.05261	0.033493	CHIT16 - Chitinase family protein precursor, expressed
		LOC_Os03g07300.1	-1.28614	0.00328684	ribulose-phosphate 3-epimerase, chloroplast precursor, putative, expressed
		LOC_Os03g12790.1	-2.93632	1.43e-06	MATE efflux family protein, putative, expressed
		LOC_Os03g16860.1	-1.73364	0.000406791	DnaK family protein, putative, expressed
		LOC_Os03g16860.2	-1.73364	0.000406791	DnaK family protein, putative, expressed
		LOC_Os03g17070.1	-1.05726	0.0243925	ATP synthase B chain, chloroplast precursor, putative, expressed
		LOC_Os03g18150.1	-1.39796	0.00214821	protein phosphatase 2C, putative, expressed
		LOC_Os03g22634.1	-1.36217	0.0403585	terpene synthase, putative, expressed
		LOC_Os03g28940.1	-1.03695	0.0210895	ZIM domain containing protein, putative, expressed
		LOC_Os03g49400.1	-1.04371	0.00788652	ethylene-insensitive protein, putative, expressed
		LOC_Os03g60740.1	-1.02959	0.00938878	expressed protein
		LOC_Os04g16680.1	-1.36119	0.0014366	fructose-1,6-bisphosphatase, putative, expressed
		LOC_Os04g33970.1	-1.08253	0.0470583	2-Cys peroxiredoxin BAS1, chloroplast precursor, putative, expressed
		LOC_Os04g49690.1	-1.8696	0.000180099	FERONIA receptor-like kinase, putative, expressed
		LOC_Os04g49890.1	-1.25292	0.00269048	multidrug resistance-associated protein, putative, expressed
		LOC_Os04g51610.1	-1.2894	0.00158349	calcium-transporting ATPase, plasma membrane-type, putative, expressed
		LOC_Os04g51610.2	-1.2894	0.00158349	calcium-transporting ATPase, plasma membrane-type, putative, expressed
		LOC_Os04g52090.1	-3.25152	4.74e-08	AP2 domain containing protein, expressed
		LOC_Os04g58810.1	-1.238	0.0464738	CAF1 family ribonuclease containing protein, putative, expressed
		LOC_Os04g58850.1	-1.9478	4.26e-06	harpin-induced protein 1 domain containing protein, expressed
		LOC_Os05g25370.1	-4.18233	1.92e-17	TKL_IRAK_CrRLK1L-1.2 - The CrRLK1L-1 subfamily has homology to the CrRLK1L homolog, expressed
		LOC_Os05g38530.1	-2.83994	3.02e-12	DnaK family protein, putative, expressed
		LOC_Os05g41580.1	-1.25278	0.00514159	calcium-transporting ATPase, plasma membrane-type, putative, expressed
		LOC_Os05g42060.1	-1.5388	0.00866568	UDP-glucoronosyl/UDP-glucosyl transferase, putative, expressed
		LOC_Os05g49320.1	-2.91644	1.42e-06	ribosomal protein L7/L12 C-terminal domain containing protein, expressed
		LOC_Os05g49880.1	-1.85793	1.01e-06	lactate/malate dehydrogenase, putative, expressed
		LOC_Os05g49880.2	-1.85793	1.01e-06	lactate/malate dehydrogenase, putative, expressed
		LOC_Os06g01850.1	-1.28653	0.0065514	ferredoxin--NADP reductase, chloroplast precursor, putative, expressed
		LOC_Os06g02380.1	-1.15836	0.0149111	T-complex protein, putative, expressed
		LOC_Os06g02380.2	-1.15836	0.0149111	T-complex protein, putative, expressed
		LOC_Os06g08140.1	-1.02915	0.0103036	protein phosphatase 2C, putative, expressed
		LOC_Os06g38450.1	-4.36344	6.41e-07	vignain precursor, putative, expressed
		LOC_Os06g39906.1	-1.23738	0.0023346	homeobox domain containing protein, expressed
		LOC_Os06g51310.1	-1.90783	1.46e-07	PAZ domain containing protein, putative, expressed
		LOC_Os06g51310.2	-1.90783	1.46e-07	PAZ domain containing protein, putative, expressed
		LOC_Os07g04840.1	-1.63414	0.00103702	PsbP, putative, expressed
		LOC_Os07g08030.1	-1.00202	0.0197133	ribose-5-phosphate isomerase A, putative, expressed
		LOC_Os07g13634.1	-1.75323	0.000504998	cytokinin-N-glucosyltransferase 1, putative, expressed
		LOC_Os07g30130.1	-1.01709	0.0145035	MYB family transcription factor, putative, expressed
		LOC_Os07g30130.2	-1.01709	0.0145035	MYB family transcription factor, putative, expressed
		LOC_Os07g30130.3	-1.01709	0.0145035	MYB family transcription factor, putative, expressed
		LOC_Os07g30130.4	-1.01709	0.0145035	MYB family transcription factor, putative, expressed
		LOC_Os07g37030.1	-1.16209	0.0135877	cytochrome b6-f complex iron-sulfur subunit, chloroplast precursor, putative, expressed
		LOC_Os07g38300.1	-1.4479	0.000237684	ribosome recycling factor, putative, expressed
		LOC_Os07g38300.2	-1.4479	0.000237684	ribosome recycling factor, putative, expressed
		LOC_Os07g38300.3	-1.4479	0.000237684	ribosome recycling factor, putative, expressed
		LOC_Os07g42200.1	-1.27196	0.000370846	tyrosine protein kinase domain containing protein, putative, expressed
		LOC_Os08g06280.1	-2.05195	5e-08	LSD1 zinc finger domain containing protein, expressed
		LOC_Os08g06280.2	-2.05195	5e-08	LSD1 zinc finger domain containing protein, expressed
		LOC_Os08g06280.3	-2.05195	5e-08	LSD1 zinc finger domain containing protein, expressed
		LOC_Os08g06280.4	-2.05195	5e-08	LSD1 zinc finger domain containing protein, expressed
		LOC_Os08g06280.5	-2.05195	5e-08	LSD1 zinc finger domain containing protein, expressed
		LOC_Os08g06280.6	-2.05195	5e-08	LSD1 zinc finger domain containing protein, expressed
		LOC_Os08g06280.7	-2.05195	5e-08	LSD1 zinc finger domain containing protein, expressed
		LOC_Os08g29370.1	-1.66796	2.62e-06	peptidyl-prolyl cis-trans isomerase, chloroplast precursor, putative, expressed
		LOC_Os08g29370.2	-1.66796	2.62e-06	peptidyl-prolyl cis-trans isomerase, chloroplast precursor, putative, expressed
		LOC_Os08g29660.1	-1.98514	4.41e-05	WRKY69, expressed
		LOC_Os08g39140.1	-1.31261	0.00181804	heat shock protein, putative, expressed
		LOC_Os08g39140.2	-1.31261	0.00181804	heat shock protein, putative, expressed
		LOC_Os08g39140.3	-1.31261	0.00181804	heat shock protein, putative, expressed
		LOC_Os08g39140.4	-1.31261	0.00181804	heat shock protein, putative, expressed
		LOC_Os09g11480.1	-1.40119	3.4e-05	AP2 domain containing protein, expressed
		LOC_Os09g11480.2	-1.40119	3.4e-05	AP2 domain containing protein, expressed
		LOC_Os09g27010.1	-1.78935	0.000137665	tyrosine protein kinase domain containing protein, putative, expressed
		LOC_Os09g36580.1	-1.85914	0.00262365	thaumatin, putative, expressed
		LOC_Os09g37620.1	-2.4661	6.59e-11	flavin-containing monooxygenase family protein, putative, expressed
		LOC_Os10g04730.1	-2.72442	1.11e-05	TKL_IRAK_DUF26-la.6 - DUF26 kinases have homology to DUF26 containing loci, expressed
		LOC_Os10g18340.1	-2.45724	5.9e-09	expressed protein
		LOC_Os10g39700.1	-1.81804	0.00473894	CHIT15 - Chitinase family protein precursor, putative, expressed
		LOC_Os11g25160.1	-2.1023	5.59e-07	tropinone reductase 2, putative, expressed
		LOC_Os11g35890.1	-1.73286	0.00202589	leucine rich repeat protein, putative, expressed
		LOC_Os11g38260.1	-1.98235	1.91e-06	PAP fibrillin family domain containing protein, expressed
		LOC_Os11g39020.1	-1.5876	0.00341939	ABC transporter, ATP-binding protein, putative, expressed
		LOC_Os11g47970.1	-2.00377	3.53e-06	AAA-type ATPase family protein, putative, expressed
		LOC_Os12g12934.1	-4.69434	8.43e-27	peptide transporter PTR3-A, putative, expressed
		LOC_Os12g23180.1	-1.29927	0.00284961	3-beta hydroxysteroid dehydrogenase/isomerase family protein, putative, expressed
		LOC_Os12g38170.1	-2.02615	0.000287065	osmotin, putative, expressed
	spl30-2 down gene	cDNA	logFC	FDR	GO
		LOC_Os01g02310.1	-1.52487	0.00881716	expressed protein
		LOC_Os01g17214.1	-2.75687	1.88e-09	major facilitator superfamily antiporter, putative, expressed
		LOC_Os01g25820.1	-2.20164	4.78e-05	respiratory burst oxidase, putative, expressed
		LOC_Os01g25820.2	-2.20164	4.78e-05	respiratory burst oxidase, putative, expressed
		LOC_Os01g28450.1	-2.31447	0.00776665	SCP-like extracellular protein, expressed
		LOC_Os01g37690.1	-1.58922	6.59e-05	sodium/calcium exchanger protein, putative, expressed
		LOC_Os01g37690.2	-1.58922	6.59e-05	sodium/calcium exchanger protein, putative, expressed
		LOC_Os01g45140.1	-1.54804	0.0153187	anthocyanin 3-O-beta-glucosyltransferase, putative, expressed
		LOC_Os01g63770.1	-1.54424	0.00314146	transmembrane amino acid transporter protein, putative, expressed
		LOC_Os01g63770.2	-1.54424	0.00314146	transmembrane amino acid transporter protein, putative, expressed
		LOC_Os01g69080.1	-1.13159	0.00281685	acyl-desaturase, chloroplast precursor, putative, expressed
		LOC_Os02g10120.1	-2.62311	9.03e-07	lipoxygenase, putative, expressed
		LOC_Os02g15750.1	-1.44989	8.67e-05	expressed protein
		LOC_Os02g21009.1	-1.53047	0.00151695	sodium/calcium exchanger protein, putative, expressed
		LOC_Os02g21009.2	-1.53047	0.00151695	sodium/calcium exchanger protein, putative, expressed
		LOC_Os02g47020.1	-1.40344	0.00296011	phosphoribulokinase/Uridine kinase family protein, expressed
		LOC_Os02g50330.1	-1.28691	0.00522487	RNA-dependent RNA polymerase, putative, expressed
		LOC_Os03g12790.1	-2.08064	0.00130763	MATE efflux family protein, putative, expressed
		LOC_Os03g26044.1	-1.24468	0.00197922	CSLA5 - cellulose synthase-like family A; mannan synthase, expressed
		LOC_Os04g16680.1	-1.26079	0.00637726	fructose-1,6-bisphosphatase, putative, expressed
		LOC_Os04g49890.1	-2.05028	7.71e-07	multidrug resistance-associated protein, putative, expressed
		LOC_Os04g51610.1	-1.37575	0.00137649	calcium-transporting ATPase, plasma membrane-type, putative, expressed
		LOC_Os04g51610.2	-1.37575	0.00137649	calcium-transporting ATPase, plasma membrane-type, putative, expressed
		LOC_Os05g25370.1	-2.11394	1.13e-05	TKL_IRAK_CrRLK1L-1.2 - The CrRLK1L-1 subfamily has homology to the CrRLK1L homolog, expressed
		LOC_Os05g41580.1	-1.26324	0.00848891	calcium-transporting ATPase, plasma membrane-type, putative, expressed
		LOC_Os05g49320.1	-1.52325	0.023856	ribosomal protein L7/L12 C-terminal domain containing protein, expressed
		LOC_Os06g43350.1	-2.61056	0.00584351	cytochrome P450, putative, expressed
		LOC_Os07g13634.1	-1.29941	0.0217844	cytokinin-N-glucosyltransferase 1, putative, expressed
		LOC_Os07g30130.1	-1.46704	0.00041374	MYB family transcription factor, putative, expressed
		LOC_Os07g30130.2	-1.46704	0.00041374	MYB family transcription factor, putative, expressed
		LOC_Os07g30130.3	-1.46704	0.00041374	MYB family transcription factor, putative, expressed
		LOC_Os07g30130.4	-1.46704	0.00041374	MYB family transcription factor, putative, expressed
		LOC_Os08g06280.1	-1.00024	0.0226736	LSD1 zinc finger domain containing protein, expressed
		LOC_Os08g06280.2	-1.00024	0.0226736	LSD1 zinc finger domain containing protein, expressed
		LOC_Os08g06280.3	-1.00024	0.0226736	LSD1 zinc finger domain containing protein, expressed
		LOC_Os08g06280.4	-1.00024	0.0226736	LSD1 zinc finger domain containing protein, expressed
		LOC_Os08g06280.5	-1.00024	0.0226736	LSD1 zinc finger domain containing protein, expressed
		LOC_Os08g06280.6	-1.00024	0.0226736	LSD1 zinc finger domain containing protein, expressed
		LOC_Os08g06280.7	-1.00024	0.0226736	LSD1 zinc finger domain containing protein, expressed
		LOC_Os09g14610.1	-1.82762	7.75e-07	DCL2, putative, expressed
		LOC_Os09g14610.2	-1.82762	7.75e-07	DCL2, putative, expressed
		LOC_Os09g14610.3	-1.82762	7.75e-07	DCL2, putative, expressed
		LOC_Os09g37620.1	-1.00466	0.0227734	flavin-containing monooxygenase family protein, putative, expressed
		LOC_Os10g04730.1	-1.46939	0.0396727	TKL_IRAK_DUF26-la.6 - DUF26 kinases have homology to DUF26 containing loci, expressed
		LOC_Os10g10130.1	-1.16095	0.0492577	OsWAK112d - OsWAK receptor-like protein kinase, expressed
		LOC_Os11g25160.1	-1.64087	0.000239022	tropinone reductase 2, putative, expressed
		LOC_Os11g47970.1	-1.85082	4.19e-05	AAA-type ATPase family protein, putative, expressed
		LOC_Os12g01520.1	-1.17108	0.0234675	ubiquitin-activating enzyme, putative, expressed
		LOC_Os12g01520.2	-1.17108	0.0234675	ubiquitin-activating enzyme, putative, expressed
		LOC_Os12g01520.3	-1.17108	0.0234675	ubiquitin-activating enzyme, putative, expressed
		LOC_Os12g12934.1	-1.05456	0.0211169	peptide transporter PTR3-A, putative, expressed
		LOC_Os12g23180.1	-1.03324	0.0362098	3-beta hydroxysteroid dehydrogenase/isomerase family protein, putative, expressed
