# Supplementary material for: OsACL‐A2 negatively regulates cell death and disease resistance in rice
Source: Plant Biotechnol J. 2019 Jan 10;17(7):1344–56. doi: 10.1111/pbi.13058 (PMC6576086; doi:10.1111/pbi.13058)
Supplement: Supplementary file 4 — Data S1 Amino acid sequences of ACL‐A proteins in 17 plant species. [file PBI-17-1344-s003.fa]

>AcoACL-A2 | Aquca_061_00012
MARKKIREYDSKRLLKENFKRISGGSELPIKSAQVTESTDFNEVANKESWLSSGKLVVKPDMLFGKRGKSGLVALNLDLAEVATFVKERLGKEVEMGGCKGPITTFIVEPFIPHTEEFYLNIVSERIGCSLSFSECGGIDIEENWDKVKTVFIPTGSSLTSEICAPLFATLPLEINDTIKEFVKVVYAIFLDLDFTFLEMNPFTLVDGKPYPLDMRGELDDTAAFKNFKKWSGVEFPLPFGRVMSPTESFIHGLDEKTSASLKFTVLNPKGRIWTMVAGGGASVIYADTVGDLGYASELGNYAEYSGAPNEEEVLQYARVVLDCATADPDGRKRALVIGGGIANFTDVAATFSGIIRALREKLKAARMHIYVRRGGPNYQRGLAKMRDLGEEIGIPLEVYGPEATMTGICKQAIECITAAA*
>AthACL-A1 | AT1G10670
MARKKIREYDSKRLVKEHFKRLSGKELPIRSVQINETTDLNELVEKEPWLSSEKLVVKPDMLFGKRGKSGLVALKLDFADVATFVKERLGKEVEMSGCKGPITTFIVEPFVPHNEEYYLNVVSDRLGCSISFSECGGIEIEENWDKVKTIFLPTGASLTPEICAPLVATLPLEIKAEIEEFIKVIFTLFQDLDFTFLEMNPFTLVDGSPYPLDMRGELDDTAAFKNFKKWGDIEFPLPFGRVMSPTESFIHGLDEKTSASLKFTVLNPKGRIWTMVAGGGASVIYADTVGDLGYASELGNYAEYSGAPKEDEVLQYARVVIDCATANPDGKSRALVIGGGIANFTDVAATFNGIIRALKEKEAKLKAARMHIFVRRGGPNYQKGLAKMRALGDDIGVPIEVYGPEATMTGICKEAIQYITAAA*
>AthACL-A2 | AT1G60810
MARKKIREYDSKRLVKEHFKRLSGQELPIRSVQINQETDLNELVEREPWLSSEKLVVKPDMLFGKRGKSGLVALNLDFADVATFVKERLGKEVEMSGCKGPITTFIVEPFVPHNEEFYLNIVSDRLGCSISFSECGGIDIEENWDKVKTITIPTGASLTFEICAPLVATLPLEIKGELEDFIQVIFTLFEDLDFTFLEMNPFTLVDGKPYPLDMRGELDDTAAFKNFKKWGDIEFPMPFGRVMSSTESFIHGLDEKTSASLKFTVLNPKGRIWTMVAGGGASVIYADTVGDLGYASELGNYAEYSGAPKEDEVLQYARVVIDCATANPDGKSRALVIGGGIANFTDVAATFNGIIRALKEKEAKLKAARMHIFVRRGGPNYQKGLAKMRSLGDEIGVPIEVYGPEATMTGICKEAIQYITAAA*
>AthACL-A3 | AT1G09430
MARKKIREYDSKRLLKEHLKRLANIDLQIRSAQVTESTDFTELTNQESWLSSTKLVVKPDMLFGKRGKSGLVALKLDLAEVADFVKARLGTEVEMEGCKAPITTFIVEPFVPHDQEYYLSIVSDRLGCTISFSECGGIEIEENWDKVKTIFLPAEKSMTLEVCAPLIATLPLEVRAKIGNFIMGAFAVFQDLDFSFMEMNPFTLVDGEPFPLDMRGELDDTAAFKNFNKWGDIEFPLPFGRVLSSTENFIHGLDEKTSASLKFTVLNPKGRIWTMVAGGGASVIYADTVGDLGYASELGNYAEYSGAPNEEEVLQYARVVIDCATTDPDGRKRALLIGGGIANFTDVAATFNGIIRALREKETRLKASRMHIYVRRGGPNYQTGLARMRALGEELGVPLEVYGPEATMTGICKRAIDCIMLPDA*
>AtrACL-A1 | evm_27.TU.AmTr_v1.0_scaffold00096.9
MARKKIREYDSKRLLKEHLKRLSGIDLDIRSAQVTESTDFNELADKEPWLSSGKLVVKPDMLFGKRGKSGLVALNLDLAQVASFVKERLGKEVEMGGCNAPITTFIVEPFIPHDEEFYLSIVSERLGSTLSFSDCGGIEIEDNWDKVKTTTIPTEASFTSELCAPLVATLPLEIRGTIEDFIKAVYALFLDLDFTFLEMNPFTLVNGKPYPLDMRGELDDTAAFKNFKKWGKIEFPLPFGRVMSHTESFVHGLDEKTSASLKFTVLNPQGRIWTMVAGGGASVIYADTVGDLGYASELGNYAEYSGAPNEDEVLQYARVVLDCTKDV*
>AtrACL-A2 | evm_27.TU.AmTr_v1.0_scaffold00045.7
MARKKIREYDSKRLLKEHLKRISEIEIGIRSAQVTESTDFTEITDKEPWLSSTKLVVKPDMLFGKRGKSGLVALNLDLAQVAAFVKERLGKEVEMGGCKAPITTFIVEPFVPHTQEFYLSIVSERLGCTVSFSECGGIEIEENWDKVKTIFLPTEKSMTPEACAPLIATLPLEIRGTIGDFIKGVFAIFQDLDFTFLEMNPFTLVNGAPYPLDMRGELDDTAAFKNFKKWGNVEFPLPFGRVLSPTESFIHGLDEKTSASLKFTVLNPKGRIWTMVAGGGASVIYADTVGDLGYASELGNYAEYSGAPNEEEVLQYARVVIDCATSDPDGRKRALLIGGGIANFTDVAATFNGIIRALREKEAKLKASRMHVYVRRGGPNYQTGLARMRVLGEELGVPLEVYGPEATMTGICKQAIECIMSAA*
>BdiACL-A1 | Bradi4g04390
MARKKIREYDSKRLLKEHLKRLAGIDLQILSAQVTQSTDFTELVNQEPWLSSMKLVVKPDMLFGKRGKSGLVALNLDLAQVRQFVKERLGVEVEMGGCKAPITTFIVEPFVPHDQEYYLSVVSDRLGCTISFSECGGIDIEENWDKVKTIALTTEKPMTLDACAPLIATLPLEVRTKIGDFIRGVFSVFQDLDFSFLEMNPFTLVNGEPYPLDMRGELDDTAAFKNFKKWGNIEFPLPFGRVMSPSESYIHELDEKTSASLKFTVLNPKGRIWTMVAGGGASVIYADTVGDLGYASELGNYAEYSGAPNEEEVLQYARVVLDCATADPDGRKRALLIGGGIANFTDVASTFSGIIRALREKESKLKAARMNIYVRRGGPNYQTGLAKMRALGSELGLPIEVYGPEATMTGICKQAIDCVMSEA*
>BdiACL-A2 | Bradi4g09770
MARKKIREYDSKRLLREHLKRLAAIDLQILSAQVTQSTDFEELVNQYPWLSTMKLVVKPDMLFGKRGKSGLVALNLDIVQVKEFVKERLGVEVEMGGCKAPITTFIVEPFVPHDQEYYLSIVSERLGSTISFSECGGIEIEENWDKVKTVFLPTEKPMAPDAYAPLIAALPLEARGKISDFIQGVFAVFQDLDFSFIEMNPFTMVNGEPYPLDMRGELDDTASFKNFKKWGNVEFPLPFGRVLSSTESFIHDLDDKTSASLKFTVLNPKGRIWTMVAGGGASVIYADTVGDLGYASELGNYAEYSGAPNEEEVLQYARVVLDCATADPDGRKRALLIGGGIANFTDVAATFSGIIRALREKESKLKASRMHLYVRRGGPNYRTGLAKMRKLGAEIGVPIEVYGPEATMTGICKQAIECIMAAA*
>CreACL-A1 | Cre05.g241850
MKRLAGIDLPIQVVQFTANTNASDLLNANPWLASTKLVVKPDMLFGQRGKNDLVGLNMDFSQAIDFATARLNRTVTVNGCTGPITTFVIEPFVPHKDEYYLSITTNRNGWEVSFSEAGGIHIEENWDKLRTVVLDTLDANPSGGLPEGALAPLIAGLPLELRPTLERFIASAFAVFHDLDCSLMEMNPWTLDSAGQPFPLDMRVELDDTAKYRSGGKWNLDGQELEFPLPFGRLLTPAEAAVSALDEATGASLKFTVLNPHGHVWLMVAGGGASVIYTDTIGDLGYAEELGNYGEYSGAPNTAETYAYAKTVLDCATAHAGDGRPRALLIGGGIANFTDVAATFTGIIAALKEKAAALQAAKVRIFVRRGGPNYQKGLELMRALGPQLGVPVSVYGPESSMTGICAEACQYVSGAAA*
>MacACL-A1 | GSMUA_Achr1G15970_001
MARKKIREYDSKRLLKQHLKRLAAIDLQLCSAQVTQSTDFTELVNQEPWLSSMKLVVKPDMLFGKRGKSGLVSLNLDLAEVAEFVKKRFGVEVEMGGCKAPITTFIVEPFVPHDQEYYLSIVSERLGCSISFSECGGIEIEDNWDKVKTIFLPTEKPMTSEACAPLIATLPLEVRGKIGDFIRGVFAVFQDLDFSFIEMNPFTFVNGEPYPLDMRGELDDTAAFKNFNKWGNIEFPLPFGRVLSPAESYIHELDEKTSASLKFTILNPKGRIWTMVAGGGASVIYADTVGDLGYALELGNYAEYSGAPNEEEVLQYARVVLDCATADPDGRKRALLIGGGIANFTDVATTFNGIIRALREKEAKLKAARVHIYVRRGGPNYQTGLAKMRSLGDEIGIPLEVYGPEATMTGICKQAIDCIMSAA*
>MacACL-A2 | GSMUA_Achr8G06210_001
MARKKIREYDSKRLLKEHLKRLAGTDLQIRSAQVTESTDFNELVNKEPWISSTKLVVKPDMLFGKRGKSGLVALNLDLAQAAQFVKERLGTEVEMGGCKAPITTFIIEPFIPHDQEYYLSIVSERLGCTISFSECGGIEIEENWDKVKTVYLPTEKSMASEACAPLIVTLPLEVRGKIGDFIKGVLTVFQDLDFSFIEMNPFTLVNGEPYPLDMRGELDDTAAFKNFKKWGSIEFPLPFGRVLSSTEKFVHELDEKTSASLKFTVLNPKGRIWTMVAGGGASVIYADTVGDLGYASELGNYAEYSGAPNEEEVLKYARVVLDCATADPDGRKRALLIGGGIANFTDVAATFNGIIKALKEKESKLKAARMHIYVRRGGPNYQTGLAKMRKLGEELGIPLEVYGPEATMTGICKQAIDCVMSAA*
>MacACL-A3 | GSMUA_Achr11G25260_001
MARKKIREYDSKRLLKEHLKRLAGIDLQIRSVQVTESTDFNELVNKEPWLSSMKLVVKPDMLFGKRGKSGLVALNLDLAQAAQFVKERLGVEVEMGGCKAPITTFIIEPFVPHDQEYYLSIVSERLGCTVSFSECGGIEIEENWDKVKTVYLPTEKPMTGEACAPLIATLPLEVRGKIGDFIKGVFTVFQDLDFSFIEMNPFTLVNGEPYPLDMRGELDDTAAFKNFKKWGGIDFPLPFGRVLSPTEKFVHELDEKTSASLKFTVLNPKGRIWTMVAGGGASVIYADTVGDLGYASELGNYAEYSGAPNEEEVLQYARVVLDCATADPDGRKRALLIGGGIANFTDVAATFNGIIRALKEKESKLKAARMHIYVRRGGPNYQTGLAKMRKVGEELGVPLEVYGPEATMTGICKEAIDCVMSAA*
>OsaACL-A1 | LOC_Os11g47120
MARKKIREYDSKRLLKEHLKRLAGIDLQILSAQVTQSTDFTELVNQQPWLSTMKLVVKPDMLFGKRGKSGLVALNLDIAQVKEFVKERLGVEVEMGGCKAPITTFIVEPFVPHDQEYYLSIVSERLGSTISFSECGGIEIEENWDKVKTIFLSTEKPMTPDACAPLIATLPLEARGKIGDFIKGVFAVFQDLDFSFLEMNPFTIVNGEPYPLDMRGELDDTAAFKTSRSKWGNIEFPLPFGRVLSSTEGFIHDLDEKTSASLKFTVLNPKGRIWTMVAGGELENYAEYSGAPNEEEVLQYARVVLDCATADPDGRKRALLIGGGIANFTDVGATFSGIIRALREKESKLKAARMHIYVRRGGPNYQTGLAKMRKLGAELGVPIEVYGPEATMTGICKQAIECVMAAA*
>OsaACL-A2 | LOC_Os12g37870
MARKKIREYDSKRLLREHLKRLAAIDLHILSAQVTESTDFTELVNQEPWLSSMKLVVKPDMLFGKRGKSGLVALNLDLAQVRQFVKERLGVEVEMGGCKAPITTFIVEPFVPHDQEYYLSIVSERLGSTISFSECGGIEIEENWDKVKTVFLPTEKAMTPDACAPLIATLPLEVRTKIGDFIRGVYSVFQDLDFSFLEMNPFTMVNGEPYPLDMRGELDDTAAFKNFKKWGNIQFPLPFGRVLSPSESFIHELDEKTSSSLKFTVLNPKGRIWTMVAGGGASVIYADTVGDLGYASELGNYAEYSGAPNEEEVLQYARVVLDCATADPDGRKRALLIGGGIANFTDVAATFSGIIRALREKESKLKAARMNIYVRRGGPNYQTGLAKMRTLGAELGVPIEVYGPEATMTGICKQAIDCIMAEA*
>OsaACL-A3 | LOC_Os11g47330
MARKKIREYDSKRLLKEHLKRLAGIDLQILSAQVTQSTDFTELVNQQPWLSTMKLVVKPDMLFGKRGKSGLVALNLDIAQVKEFVKERLGVEVEMGGCKAPITTFIVEPFVPHDQEYYLSIVSERLGSTISFSECGGIEIEENWDKVKTIFLPTEKPMTPDACAPLIATLPLEARGKIGDFIKGVFAVFQDLDFSFLEMNPFTIVNGEPYPLDMRGELDDTAAFKNFKKWGNIEFPLPFGRVLSSTEGFIHDLDEKTSASLKFTVLNPKGRIWTMVAGGGASVIYADTVGDLGYASELGNYAEYSGAPNEEEVLQYARVVLDCATADPDGRKRALLIGGGIANFTDVGATFSGIIRALREKESKLKAARMHIYVRRGGPNYQTGLAKMRKLGAELGVPIEVYGPEATMTGICKQAIECVMAAA*
>PhaACL-A1 | Pahal.H00135
MARKKIREYDSKRLLKENLKRLAGIDLTILSAQIAQSTDFAELVSQQPWLSTTKLVVKPDMLFGKRGKSGLVALNLDFDQVKEFVKERLGVEVEMGGCKAPITTFIVEPFVPHDQEYYLSIVSERLGSTISFSECGGIEIEENWDKVKTVFLPTEKPMTPDACAPLIATLPLEARGKIGDFIKGVFAVFQDLDFSFMEMNPFTMVNGEPYPLDMRGELDDTAAFKNFKKWGAIEFPLPFGRVLSPTESFIHELDEKTSASLKFTVLNPKGRIWTMVAGGGASVIYADTVGDLGYASELGNYAEYSGAPKEEEVLHYARVVLDCATADPDGRKRALLIGGGIANFTDVAATFNGIIRALREKESKLKASRMHIYVRRGGPNYQSGLAKMRKLGAELSIPIEVYGPEATMTGICKQAIECIMAAA*
>PhaACL-A2 | Pahal.I04550
MARKKIREYDSKRLLREHLKRLAGIDLQILSAQVTQSTDFTELANQEPWLSSMKLVVKPDMLFGKRGKSGLVALNLDIAQVRQFVKERLGVEVEMGGCKAPITTFIVEPFVPHDQEYYLSIVSERLGCTISFSECGGIEIEENWDKVKTIFLPTEKQMTPDACAPLIATLPLEVRTKIGDFIRGVFSVFQDLDFSFLEMNPFTLVNGEPYPLDMRGELDDTAAFKNFNKWGNIEFPLPFGRVLSPSESFIHELDEKTSASLKFTVLNPKGRIWTMVAGGGASVIYADTVGDLGYASELGNYAEYSGAPNEEEVLQYARVVLDCATADPDGRKRALLIGGGIANFTDVAATFSGIIRALREKESKLKAARMNIYVRRGGPNYQTGLAKMRTLGAELGVPIEVYGPEATMTGICKQAIDCIMAA*
>PpaACL-A1 | Phpat.002G016500
MARKKIREYDSKRILKEHLKKLAGIDIAIKSAQVTESTDFTKLAEQEPWLNSTRLVVKPDMLFGKRGKSGLVALNLDLAGVVAFVKAIFVPTEQSTLTSEICAPLVATLPLEVRPKIEEFLKGVFIVFSELDFTLLEMNPFTIVDGTPYPLDMRGELDDTALFKNTQKWGNVEFPLPFGRTMSPAEEKIHRMDEKTGASLKLTILNPEGRIWTMVAGGGASVIYSDTVGDLGFASELGNYAEYSGAPNEEETLHFARALIDCCTANPDGRRRALVVGGGIANFTDVAATFNGIIRAFREKESQLKAARVQIYVRRGGPNYQKGLAKMRELGAEIGIPIEVYGPEASMTGICKQAIDYISIAA*
>PpaACL-A2 | Phpat.001G065600
MARKKIREYNSKRIFKEHLKRLAGIDVDIKAAQVTQSTDFNELANKEAWLNSTRLVVKPDMLFGKRGKSGLVALNLDLAGVESFVKDRLGKEVEMSGTKGPITTFIVEPFVPHSDEFYLSIVSDRLGANISFSECGGIEIEENWEKVRSVFIPTEKTLTSELCAPLIATLPLEVRPIIEAFLKGSFAVFEDLDFTLLEMNPFTLVNNVPLPLDMRGELDDTALFKNFQKWGNVEFPLPFGRTMTPAEESIHRMDEKTGASLKLTILNPKGRIWTMVAGGGASVIYADTVGDLGYAHELGNYAEYSGAPNEEETLQYARALIDCCTANPDGRKRALVVGGGIANFTDVAATFNGIIRAMREKQSHLKAARVNIFVRRGGPNYLKGLANMRALSEETGVPIEVYGPEASMTGICKQAIDYISARD*
>PviACL-A1 | Pavir.Ca02455
MARKKIREYDSKRLLREHLKRLAGIDLQILSAQVTQSTDFTELANQEPWLSSMKLVVKPDMLFGKRGKSGLVALNLDLAQVRQFVKERLGVEVEMGGCKAPITAFIVEPFVPHDQEYYLSIVSDRLGCTISFSECGGIEIEENWDKVKTIFLPTEKQMTPDACAPLIATLPLEVRTKIGDFIRGVFSVFQDLDFSFLEMNPFTLVNGEPYPLDMRGELDDTAAFKNFNKWGNIEFPLPFGRVLSPSESFIHELDEKTSASLKFTVLNPKGRIWTMVAGGGASVIYADTVCLNFLQILLQVGDLGYASELGNYAEYSGAPNEEEVLQYARVVLDCATADPDGRKRALLIGGGIANFTDVAATFSGIIRALREKESKLKAARMNIYVRRGGPNYQTGLAKMRTLGAELGVPIEVYGPEATMTGICKQAIECIMAA*
>PviACL-A2 | Pavir.Ha00312
MARKKIREYDSKRLLKENLRRLAGIDLTILSAQITQSTDFAELVSQQPWLSTTKLVVKPDMLFGKRGKSGLVALNLDFDQVKEFVKERLGVEVEMGGCKAPITTFIVEPFVPHDQEYYLSIVSERLGSTISFSECGGIEIEENWDKVKTVFLPTEKPMTPDACAPLIATLPLEARGKIGDFIEGVFAVFQDLDFSFMEMNPFTMVNGEPYPLDMRGELDDTAAFKNFKKWGAIEFPLPFGRVLSPTESFIHELDEKTSASLKFTVLNPKGRIWTMVAGGGASVIYADTVGDLGYASELGNYAEYSGAPNEEEVLHYARVVLDCATADPDGRKRALLIGGGIANFTDVAATFNGIIRALREKVYRTARSRILASVMFFLAPRIPFHLILHRTIYFQESKLKASRMHIYVRRGGPNYQSGLAKMRKLGAELGIPIEVYGPEATMTGICKQAIECIMAAA*
>PviACL-A3 | Pavir.Cb00518
MARKKIREYDSKRLLREHLKRLVGIDLQILSAQVTQSTDFTELANQEPWLSSMKLVVKPDMLFGKRGKSGLVVLNLDLAQVRQFVKERLGVEVEMGGCKAPITTFIVEPFVPHDQEYYLSIVSERLGCTISFSECGGIEIEENWDKVKTIFLPTEKQMIPDACAPLIATLPLEVRTKIGDFIRGVFSVFQDLDFSFLEMNPFTLVNGEPYPLDMRGELDDTAAFKNFNKWGNIEFPLPFGRVLSPSESFIHELDEKTSASLKFTVLNPKGRIWTMVAGGGASVIYADTVGDLGYASELGNYAEYSGAPNEEEVLQYARVVLDCVTADPDGRKRALLIGGGIANFTDVAATFSGIIRALREKESKLKAARVNIYVRRGGPNYQTGLAKMRTLGAELGVPIEVYGPEATMTGICKQAIDCIMAA*
>PviACL-A4 | Pavir.Hb00060
MARKKIREYDSKRLLKENLKRLAGIDLTILSAQITQSTDFAELVSQQPWLSTTKLVVKPDMLFGKRGKSGLVALNLDFDQVKEFVKERLGVEIEMGGCKAPITTFIVEPFVPHDQEYYLSIVSERLGSTISFSECGGIEIEENWDKVKTVFLPTEKPMTPDACAPLIATLPLEARGKIGDFIKGVFAVFQDLDFSFMEMNPFTMVNGEPYPLDMRGELDDTAAFKNFKKWGAIEFPLPFGRVLSPTESFIHELDEKTSASLKFTVLNPKGRIWTMVAGGGASVIYADTVGDLGYASELGNYAEYSGAPNEEEVLHYARVVLDCATADPDGRKRALLIGGGIANFTDVAATFNGIIRALREKESKLKASRMHIYVRRGGPNYQSGLAKMRKLGAELGIPIEVYGPEATMTGICKQAIECIMAAA*
>SbiACL-A1 | Sobic.008G132700
MARKKIREYDSKRLLREHLKRLAGIDLQILSAQVTQSTDFTELANQEPWLSSMKLVVKPDMLFGKRGKSGLVALNLDLAQVRQFVKERLGVEVEMGGCKAPITTFIVEPFVPHDQEYYLSIVSERLGSTISFSECGGIEIEENWDKVKTIFLPTEKQMTPDACAPLIATLPLEVRTKIGGFIRGVFSVFQDLDFSFLEMNPFTLVNGEPYPLDMRGELDDTAAFKNFNKWGDIEFPLPFGRVLSPSESFIHELDEKTSASLKFTVLNPKGRIWTMVAGGGASVIYADTVGDLGYASELGNYAEYSGAPKEEEVLQYARVLLDCATADPDGRKRALLIGGGIANFTDVAATFNGIIRALREKESKLKAARMNIYVRRGGPNYQTGLAKMRTLGTELGVPIEVYGPEATMTGICKEAIDCIMAA*
>SbiACL-A2 | Sobic.005G222200
MARKKIREYDSKRLLREHLKRLAGIDLTILSAQITQSTDFAELVSQQPWLSTMKLVVKPDMLFGKRGKSGLVALNLDFDQVKEFVKERLGVEIEMGGCKAPITTFIVEPFVPHDQEYYLSIVSERLGSTISFSECGGIEIEENWDKVKTIFLPTEKPMTPDSCAPLIATLPLEARGKIGDFIKGVFAVFQDLDFSFLEMNPFTMVNGEPYPLDMRGELDDTAAFKNFKKWGDIEFPLPFGRVLSSTESFIHELDEKTSASLKFTVLNPKGRIWTMVAGGGASVIYADTVGDLGYASELGNYAEYSGAPNEEEVLNYARVVLDCATADPDGRKRALLIGGGIANFTDVAATFNGIIRALREKESKLKASRMHIYVRRGGPNYQSGLAKMRKLGAELGVPIEVYGPEETMTGICKQAIECIMAAA*
>SitACL-A1 | Si026415m.g
MARKKIREYDSKRLLKENLKRLAGIDLTILSAQITQSTDFAELLSQQPWLSTTKLVVKPDMLFGKRGKSGLVALNLDFDQVKEFVKERLGVEVEMGGCKAPITTFIVEPFVPHDQEYYLSIVSERLGSTISFSECGGIEIEENWDKVKTVFLPTEKPMTQDACAPLIATLPLEARGKIGDFIKGVFAVFQDLDFSFLEMNPFTMVNGEPYPLDMRGELDDTAAFKNFKKWGAIEFPLPFGRVLSATESFIHELDEKTSASLKFTVLNPKGRIWTMVAGGGASVIYADTVGDLGYASELGNYAEYSGAPNEEEVLHYARVVLDCATADPDGRKRALLIGGGIANFTDVAATFNGIIRALREKESKLKASRMHIYVRRGGPNYQTGLAKMRKLGAELGVPIEVYGPEATMTGICKQAIECVMAAA*
>SitACL-A2 | Si022146m.g
MARKKIREYDSKRLLREHLKRLAGIDLQILSAQVTQSTDFTELANQEPWLSSMKLVVKPDMLFGKRGKSGLVALNLDLAQVRQFVKERLGVEVEMGGCKAPITTFIVEPFVPHDQEYYLSIVSERLGCTISFSECGGIEIEENWDKVKTIFLPTEKQMTPDACAPLIATLPLEVRTKIGDFIRGVFSVFQDLDFSFLEMNPFTLVNGEPYPLDMRGELDDTAAFKNFNKWGNIEFPLPFGRVLSPSESFIHELDEKTSASLKFTVLNPKGRIWTMVAGGGASVIYADTVGDLGYASELGNYAEYSGAPNEEEVLQYARVVLDCATADPDGRKRALLIGGGIANFTDVAATFSGIIRALREKESKLKAARMNIYVRRGGPNYQTGLAKMRTLGAELGVPIEVYGPEATMTGICKEAIECIMAA*
>SmoACL-A1 | 164817
MARKKIREYDSKRLLKQHLKRLASIDLALHSAQVTQDTDFDALADKEPWLNSTRLVVKPDMLFGKRGKSGLVALNLDLAGVEAFVKERLGREVEMDGTKAPITTFIVEPFIPHDSEFYLSLVSHRLGVEISFSECGGIEIEENWEKVKTVFVPTEQPLTAETCAPLIATLPLEIRGKIETFIRGVFSVFQDLDFSLIEMNPFTLVNGEPYPLDMRGELDDTALFKNFQKWGNVEFPVPFGRVMTPAEESIHKMDEKTGASLKLTILNPKGRIWTMVAGGGASVIYADTVGDLGYAHELGNYAEYSGAPSEEETLHYARALIDCVTANPDGRRRALLIGGGIANFTDVAATFNGIIRALREKESQLKAAKVHIFVRRGGPNYQKGLERMRTLGRDIGIPIEVFGPEASMTGICRNAIDYIRVAA*
>TaeACL-A1 | Traes_4DS_B8D1705E7
MARKKIREYDSKRLLKEHLKRLAGIDLHILSAQVTQSTDFAELVNQHPWLSTTKLVVKPDMLFGKRGKSGLVALNLDVAQVKEFVKERLGVEVEMGGCKAPITTFIVEPFVPHDQEYYLSVVSERLGSTISFSECGGIEIEENWDKVKTVFLPTEKPMTPDACAPLIATLPLEARGKIGDFIKGVFAVFQDLDFSFIEMNPFTMVNGEPYPLDMRGELDDTASFKNFKKWGNLEFPLPFGRVLSSTESFIHELDDKTSASLKFTVLNPKGRIWTMVAGGGASVIYADTVGDLGYASELGNYAEYSGAPNQEEVLQYARVVLDCATADPDGRKRALLIGGGIANFTDVAATFSGIIQALREKESKLKASRMHLYVRRGGPNYQTGLAKMRKLGAEIGVPIEVYGPEETMTGICKQAIECIMAAS*
>TaeACL-A2 | Traes_4BS_518500201
MNEKSIMKACLHNRCRAKLLAPSTPAPTIALLRFESTAPRARSTHHKPSGLPGAQAMARKKIREYDSKRLLKEHLKRLAGIDLHILSAQVTQLTDFAELVNQHPWLSTTKLVVKPDMLFGKRGKSGLVALNLDVAQVKEFVKERLGVEVEMGGCKAPITTFIVEPFVPHDQEYYLSVVSERLGSTISFSECGGIEIEENWDKVKTVFLPTEKPMTPDACAPLIATLPLEARGKIGDFIKGVFAVFQDLDFSFIEMNPFTMVNGEPYPLDMRGELDDTASFKNFKKWGNLEFPLPFGRVLSSTESFIHELDDKTSASLKFTVLNPKGRIWTMVAGGGASVIYADTVGDLGYASELGNYAEYSGAPNQEEVLQYARVVLDCATADPDGRKRALLIGGGIANFTDVAATFSGIIQALREKESKLKASRMHLYVRRGGPNYQTGLAKMRKLGAEIGVPIEVYGPEETMTGICKQAIECIMAAS*
>TaeACL-A3 | Traes_4AL_830C5DA64
MARKKIREYDSKLLLKEHLKRLAGIDLHILSAQVTQSTDFAELVNQHPWLSTTKLVVKPDMLFGKRGKSGLVALNLDVAQVKEFVKERLGVEVEMGGCKAPITTFIVEPFVPHDQEYYLSVVSERLGSTISFSECGGIEIEENWDKVKTVFLPTEKPMTPDACAPLIATLPLEARGKIGDFIKGVFAVFQDLDFSFIEMNPFTMVNGEPYPLDMRGELDDTASFKNFKKWGNLEFPLPFGRVLSSTESFIHELDDKTSASLKFTVLNPKGRIWTMVAGGELGNYAEYSGAPNQEEVLQYARVVLDCVTADPDGRKRALLIGGGIANFTDVAATFSGIIQALREKESKLKASRMHLYVRRGGPNYQTGLAKMRKLGAEIGVPIEVYGPEETMTGICKQAIECIMAAS*
>TaeACL-A4 | Traes_5BS_F80F165D2
MARKKIREYDSKRLLKEHLKRLAGIDLQILSAQVTQSTDFTELSNQEPWLSSMKLVVKPDMLFGKRGKSGLVALNLDLAQVRQFVKERLGVEVEMGGCKAPITTFIVEPFVPHDQEYYLSIMSDRLGCTISFSECGGIEIEENWDKVKTIFLPTEKPMTLDACAPLIATLPLEVRTKIGDFIRGSFSVFQDLDFSFMEMNPFTLVNGEPYPLDMRGELDDTAAFKNFKKWGDIEFPLPFGRVLSPSESYIHELDEKTSASLKFTVLNPKGRIWTMVAGGGASVIYADTVGDLGYASELGNYAEYSGAPKEEEVLHYARVVLDCATADPDGRKRALLIGGGIANFTDVAATFSGIIRALREKESKLKAARVNIYVRRGGPNYQTGLAKMRALGSELGLPIEVYGPEATMTGICKQAIDCVMAEA*
>TaeACL-A5 | Traes_5DS_35C225397
MKLVVKPDMLFGKRGKSGLVALNLDLAQVRQFVKERLGVEVEMGGCKAPITTFIVEPFVPHDQEYYLSIMSDRLGCTISFSECGGIEIEENWDKVKTIFLPTEKPMTLDACAPLIATLPLEVRTKIGDFIRGSFSVFQDLDFSFMEMNPFTLVNGEPYPLDMRGELDDTAAFKNFKKWGDIEFPLPFGRVLSPSESYIHELDEKTSASLKFTVLNPKGRIWTMVAGGGASVIYADTGWRFGICFRARELCRVQWSSQRGGSFALC*
>TaeACL-A6 | Traes_5AS_63E4D7E5F
MARKKIREYDSKRLLKEHLKRLAGIDLQILSAQVTQSTDFTELSNQEPWLSSMKLVVKPDMLFGKRGKSGLVALNLDLAQVRQFVKERLGVEVEMGGCKAPITTFIVEPFVPHDQEYYLSIVSDRLGCTISFSECGGIEIEENWDKVKTIFLPTEKPMTLDACAPLIATLPLEVRTKIGDFIRGSFSVFQDLDFSFMEMNPFTLVKGEPYPLDMRGELDDTAAFKNFKKWGDIEFPLPFGRVLSPSESYIHELDEKTSASLKFTVLNPKGRIWTMVAGGGASVIYADTVGDLGYASELGNYAEYSGAPKEEEVLHYARVVLDCATADPDGRKRALLIGGGIANFTDVAATFSGIIRALREKESKLKAARVNIYVRRGGPNYQTGLAKMRALGSELGLPIEVYGPEATMTGICKQAIDYVMAEA*
>VcaACL-A1 | Vocar20013803m.g
MARKKIREYDAKRLLKAHIKRLAGLDLPIQVVQFTAASNPSDLLNENPWLGNTRLVVKPDMLFGQRGKNDLVGLNLDFSQAIDFATQRLNRTVTVNGCTGPITTFLIEPFVAHEEEFYLSITSTRNGWEVSFSEAGGIHIEENWDKLRTVVLDTTDCPLDSARVAPLIAGLPLELKPALERFILAAFAVFNDLDCTLLEMNPWTLDASGQPFPLDMRVELDDTSKYRNGPKWNVGDVELEFPLPFGRLLTPAEEAVSALDEATGASLKFTVLNPAGRVWLMVAGGGASVIYTDTIADLGFAQELGNYGEYSGAPNTSETYQYARTVLDCATAHADGRGRVLLIGGGIANFTDVAATFTGIIQALKEKKAALQAAKVRIFVRRGGPNYQKGLALMRSLGDELGVPIGVYGPESSMTGICAEAIDYLKQQDGAEVTATA*
>VviACL-A1 | GSVIVG01031310001
MARKKIREYDSKRLLKDHLKRLAGIDLQICSAQVTEATDFAELTNKEPWLSSTRLVVKPDMLFGKRGKSGLVALNLDLAQVAEFVKARLGVEVEMGGCKAPITTFIVEPFVPHDQEYYLSIVSDRLGCTISFSECGGIEIEENWDKVKTINLPTEKPMTPETCAPLIATLPLEVRGKIGDFIKGAFAVFQDLDFSFLEMNPFTLVNGEPYPLDMRGELDDTAAFKNFKTWGNIEFPLPFGRVLSPTEGYIHSLDEKTSASLKFTVLNPKGRIWTMVAGGGASVIYADTVGDLGYASELGNYAEYSGAPNEEEVLQYARVVLDCATADPDGRKRALLIGGGIANFTDVAATFNGIVRALKEKESKLKASRMHIYVRRGGPNYQTGLARMRALGEELGIPLEVYGPEATMTGICKQAIDCIMSTA*
>VviACL-A2 | GSVIVG01013785001
MVEPLVIVGSCRASKVYCITVWELVHQKPVRLPFLRLPQRSKMARKKIREYDSKRLLKEHFKRLSGTDLPIKSAQITESTDFNELAEKEPWLLSGKLVVKPDMLFGKRGKSGLVALNLDLAQVGTFVKERLGKEVEMGGCRGPITTFIVEPFIPHNEEFYLNMVSERLGSSISFSECGGIEIEENWDKVKTIFIPTGATFTSEICSPLVATLPLEIKGKIEEFIKVVFALFLDLDFTFLEMNPFTLVDGKPYPLDMRGELDDTAAFKNFKKWGNIEFPMPFGRVMSPTETFIHGLDEKTSASLKFTVLNPKGRIWTMVAGGGASVIYADTVGDLGYASELGNYAEYSGAPNEEEVLQYARVVIDCATANPDGLKRALVIGGGIANFTDVAATFNGIIRALKEKESKLKASRMHIYVRRGGPNYQRGLAKMRTLGEEIGIPLEVYGPEATMTGICKQAIECIGAAA*
>ZmaACL-A1 | GRMZM2G107082
MARKKIREYDSKRLLREHLKRLAGIDLTILSAQITQSTDFAELVSQQPWLSTMKLVVKPDMLFGKRGKSGLVALNLDFNQVKEFVKERLGVEVEMGGCKAPITTFIVEPFVPHDQEYYLSIVSERLGSTISFSECGGIEIEENWDKVKTIFLPTEKPMTSDSCAPLIATLPLEARGKIGDFIKGVFAVFLDLDFSFLEMNPFTMVNGEPYPLDMRGELDDTAAFKNFKKWGGIEFPLPFGRVLSPTESFIHELDEKTSASLKFTVLNPKGRIWTMVAGGGASVIYADTVGDLGYASELGNYAEYSGAPNEEEVLNYSRVVLDCATADPDGRKRALLIGGGIANFTDVATTFNGIIRALREKESKLKASRMHIYVRRGGPNYQSGLAKMRKLGAELGVPIEVYGPEATMTGICKQAIECIMAAA*
>ZmaACL-A2 | GRMZM2G034083
MARKKIREYDSKRLLREHLKRLAGIDLQILSAQVTQSTDFTELANQEPWLSSMKLVVKPDMLFGKRGKSGLVALNLDLAQVRQFVKERLGVEVEMGGCKAPITTFIVEPFVPHDQEYYLSIVSERLGNTISFSECGGIEIEENWDKVKTIFLPTEKQMTPDACAPLIATLPLEVRTKIGGFIRAVFSVFQDLDFSFLEMNPFTLVNGEPYPLDMRGELDDTAAFKNFNKWGNIVFPLPFGRVLSPSESFIHELDEKTSASLKFTVLNPKGRIWTMVAGGGASVIYADTVGDLGYASELGNYAEYSGAPKEEEVLQYARVLLDCATSDPDGRKRALLIGGGIANFTDVASTFSGIIRALREKESKLKAARMNIYVRRGGPNYQTGLAKMRTLGAELGVPIEVYGPEATMTGICKEAIDCIMAA*
